# Supplementary material for: Structures of a deAMPylation complex rationalise the switch between antagonistic catalytic activities of FICD
Source: Nat Commun. 2021 Aug 18;12:5004. doi: 10.1038/s41467-021-25076-7 (PMC8373988; doi:10.1038/s41467-021-25076-7)
Supplement: Supplementary file 8 — Source Data [file 41467_2021_25076_MOESM8_ESM.xlsx]

## Sheet: Fig 2a
hFICD.dBiP-AMP													dFICD.hBiP-AMP
		I(q) (cm-1)													I(q) (cm-1)
q (nm-1)		100% D2O		90% D2O		60% D2O		10% D2O		0% D2O			q (nm-1)		100% D2O		90% D2O		80% D2O		60% D2O		20% D2O		10% D2O		0% D2O
Mean	SEM	Mean	SEM	Mean	SEM	Mean	SEM	Mean	SEM	Mean	SEM		Mean	SEM	Mean	SEM	Mean	SEM	Mean	SEM	Mean	SEM	Mean	SEM	Mean	SEM	Mean	SEM
0.03446	0.01465	0.184253	0.111587	-0.077	0.119756	-0.445213	0.12236	1.03713	0.139554	2.15185	0.134373		0.03446	0.01465	0.606906	0.114404	0.195593	0.120551	0.187854	0.112135	-0.424671	0.127016	0.696589	0.139917	0.846926	0.13794	1.33054	0.128909
0.04073	0.01468	0.248887	0.0525477	-0.0075982	0.0565839	-0.234361	0.0591044	1.21504	0.0715507	1.95996	0.0692115		0.04073	0.01468	0.717934	0.0544904	0.230521	0.0572889	0.249667	0.0530679	-0.242731	0.0613566	0.705419	0.0700425	0.889018	0.0700153	1.39163	0.0663834
0.04699	0.01471	0.227855	0.0323085	0.0738079	0.0347911	-0.0543154	0.0375888	1.27403	0.0482104	1.93238	0.0480812		0.04699	0.01471	0.658655	0.0338833	0.287353	0.0355164	0.227091	0.0330753	-0.124169	0.0389206	0.6771	0.0467114	0.858498	0.0465826	1.317	0.045374
0.05326	0.01474	0.236588	0.023974	0.0617313	0.0259824	0.0303347	0.0285767	1.09648	0.0402458	1.88646	0.0404197		0.05326	0.01474	0.662881	0.0255633	0.276724	0.0268179	0.213464	0.0249103	-0.0577646	0.0295397	0.588355	0.0383246	0.755606	0.0389081	1.20912	0.0374611
0.05952	0.01477	0.239213	0.0197233	0.0652632	0.0212783	0.0979691	0.0239344	1.06552	0.0358344	1.86083	0.0361325		0.05952	0.01477	0.631065	0.0212343	0.299576	0.0222933	0.187422	0.0206679	-0.0108285	0.0246654	0.654892	0.0330855	0.737902	0.0345793	1.28855	0.0337545
0.06579	0.01481	0.217184	0.0173853	0.070491	0.0188266	0.0902132	0.021672	1.08595	0.0333357	1.7958	0.0336104		0.06579	0.01481	0.618373	0.0189246	0.301488	0.0198572	0.178883	0.0182945	-0.0327	0.0222904	0.663105	0.0303511	0.715372	0.0319756	1.19659	0.0310951
0.07205	0.01485	0.233801	0.0154189	0.0679693	0.0168163	0.122207	0.0194561	1.05344	0.0308823	1.73433	0.0311222		0.07205	0.01485	0.661304	0.0170461	0.286294	0.0178008	0.122414	0.0167226	0.00987173	0.0200072	0.598224	0.0281118	0.705854	0.0296512	1.23905	0.0291112
0.07832	0.0149	0.229851	0.0145339	0.0635012	0.0157797	0.112959	0.0182887	1.04962	0.0292149	1.69513	0.0296375		0.07832	0.0149	0.621173	0.0160206	0.267147	0.0166734	0.118452	0.0157738	0.00676465	0.0188177	0.640762	0.0265213	0.735798	0.0281198	1.21286	0.0277106
0.08458	0.01495	0.212972	0.0136657	0.0492992	0.0150088	0.140982	0.0170595	1.05213	0.0279203	1.67634	0.0282666		0.08458	0.01495	0.590394	0.0150656	0.25627	0.0158998	0.126868	0.0146592	0.0374542	0.0175371	0.625106	0.025433	0.741316	0.026861	1.23204	0.0265712
0.09085	0.015	0.233808	0.0126826	0.0709027	0.0139226	0.119398	0.0161703	1.05424	0.0264707	1.62924	0.0270469		0.09085	0.015	0.612658	0.0140725	0.264723	0.0147605	0.117922	0.0137426	0.0249433	0.0166494	0.562354	0.0243595	0.746401	0.0254534	1.15715	0.0252839
0.09711	0.01506	0.229288	0.0123403	0.0471773	0.0135881	0.171016	0.0153131	1.00509	0.025565	1.63393	0.0259992		0.09711	0.01506	0.577659	0.0135846	0.238576	0.0143797	0.129271	0.0133238	0.0514794	0.0156991	0.644302	0.0229387	0.713291	0.0246139	1.15065	0.0242261
0.1034	0.01512	0.220008	0.0117102	0.0421656	0.0128741	0.130963	0.0148092	0.990553	0.0245627	1.60362	0.0250162		0.1034	0.01512	0.57523	0.0129597	0.224741	0.0136074	0.119871	0.0127469	0.0334756	0.0152333	0.576648	0.022146	0.704667	0.0236495	1.11037	0.0232548
0.1096	0.01518	0.234411	0.0113831	0.0832352	0.0122276	0.145528	0.0141755	0.936741	0.0235223	1.5023	0.0239615		0.1096	0.01518	0.544993	0.0124539	0.262278	0.0129447	0.10394	0.0122218	0.0350044	0.0145451	0.553882	0.0215683	0.6798	0.0227177	1.06709	0.0224336
0.1159	0.01525	0.217185	0.010886	0.0686474	0.011916	0.117948	0.0139878	0.912289	0.0232722	1.52762	0.0232655		0.1159	0.01525	0.551818	0.0120145	0.2429	0.0125986	0.11499	0.0118825	0.00915052	0.0143618	0.570334	0.02103	0.649744	0.0224692	1.09337	0.0218087
0.1222	0.01532	0.217715	0.0106313	0.0716894	0.0116335	0.116555	0.0134811	0.886609	0.0225992	1.48211	0.0225376		0.1222	0.01532	0.539803	0.0116938	0.234912	0.0122449	0.115046	0.0115177	0.0234221	0.0138709	0.598988	0.0203427	0.63407	0.0218384	1.07787	0.0211919
0.1284	0.0154	0.22819	0.0103522	0.0721649	0.0113695	0.121414	0.0132212	0.919977	0.0218921	1.4448	0.0220184		0.1284	0.0154	0.531172	0.0113487	0.236953	0.011979	0.101513	0.0113164	0.0301613	0.013609	0.541663	0.0199072	0.655147	0.0211037	1.05059	0.0207332
0.1347	0.01548	0.214558	0.00993361	0.0542489	0.0109491	0.111457	0.0128269	0.893025	0.0212535	1.43603	0.0211331		0.1347	0.01548	0.518493	0.0109149	0.216376	0.0115124	0.109768	0.0107786	0.0154934	0.0131986	0.53022	0.0192373	0.631361	0.0205164	1.06675	0.019962
0.141	0.01556	0.21337	0.00984795	0.0528346	0.010817	0.145818	0.0123617	0.896039	0.0206867	1.42544	0.0208166		0.141	0.01556	0.48225	0.0107092	0.211676	0.011375	0.0875166	0.010735	0.0591687	0.0127293	0.535322	0.0188571	0.654149	0.0200049	1.02914	0.0195578
0.1472	0.01564	0.208553	0.00955048	0.0535322	0.0104983	0.119841	0.0122244	0.88377	0.0201873	1.35423	0.0201756		0.1472	0.01564	0.469836	0.010379	0.214212	0.0110526	0.0853029	0.0104776	0.0327114	0.0125891	0.53298	0.0183437	0.650836	0.0195342	1.01095	0.0190933
0.1526	0.03129	0.208507	0.00298893	0.0664506	0.0038428	0.105334	0.00377209	0.838139	0.00868259	1.30762	0.0126345		0.1526	0.03129	0.468533	0.00370592	0.198596	0.00409215	0.0911621	0.00354298	0.0280507	0.00377546	0.50488	0.00781026	0.618293	0.00815174	0.976363	0.0117719
0.1535	0.01573	0.2141	0.00929573	0.0573717	0.0102828	0.12246	0.0117836	0.827377	0.0196123	1.33883	0.0196263		0.1535	0.01573	0.47051	0.0100829	0.195759	0.0107393	0.0760728	0.010125	0.0462079	0.0121521	0.503666	0.0180514	0.616521	0.0190156	0.96756	0.0184902
0.1598	0.01582	0.194299	0.00906335	0.0598565	0.0100351	0.107585	0.0116577	0.830646	0.0191835	1.29883	0.0190744		0.1598	0.01582	0.450838	0.00984319	0.18437	0.0104431	0.0883983	0.00992059	0.0258363	0.0120137	0.500439	0.0175681	0.601834	0.0185759	0.955554	0.0180465
0.166	0.01591	0.206905	0.00893296	0.0659179	0.00987409	0.105261	0.0114797	0.834735	0.0188242	1.29934	0.0188106		0.166	0.01591	0.440314	0.00964709	0.194012	0.0102844	0.0832937	0.00979039	0.0247863	0.0118306	0.506207	0.0172287	0.618741	0.0182358	0.971043	0.0178474
0.1686	0.03141	0.207541	0.00286015	0.0570842	0.00325978	0.103301	0.00358259	0.797716	0.00838561	1.24561	0.0119919		0.1686	0.03141	0.430556	0.00345369	0.180082	0.00351527	0.080455	0.00356789	0.0371543	0.00360037	0.488141	0.00772855	0.584933	0.0078918	0.938373	0.0112225
0.1723	0.01601	0.205651	0.00873195	0.0508244	0.00973767	0.0874998	0.0112018	0.770545	0.0186446	1.21491	0.0182276		0.1723	0.01601	0.41402	0.00936788	0.169317	0.0101091	0.0808917	0.00957216	0.022947	0.0115742	0.494548	0.0169011	0.561938	0.018101	0.927678	0.0173843
0.1786	0.01611	0.194254	0.00866016	0.0535287	0.00962724	0.0980971	0.0110044	0.754241	0.0182533	1.24616	0.0179707		0.1786	0.01611	0.393533	0.00926106	0.164059	0.00996363	0.0844224	0.00940109	0.0345793	0.0113694	0.462887	0.016725	0.562531	0.0177482	0.934825	0.0170689
0.1847	0.03154	0.201776	0.00269384	0.0653213	0.00530117	0.097918	0.0034198	0.744757	0.00788361	1.16113	0.011221		0.1847	0.03154	0.399426	0.00320488	0.175365	0.00540392	0.0785175	0.00329414	0.0343507	0.00344148	0.467243	0.00720289	0.55499	0.00745249	0.909851	0.0106173
0.1848	0.01621	0.206032	0.00837253	0.0725163	0.00925353	0.114042	0.0106278	0.749498	0.0177122	1.15969	0.0174389		0.1848	0.01621	0.40374	0.00895855	0.167036	0.00953111	0.0816627	0.00914365	0.0461186	0.010969	0.469319	0.0161377	0.553725	0.0172032	0.887496	0.0166725
0.1911	0.01632	0.192301	0.0083189	0.0590547	0.0092714	0.0931592	0.0106459	0.733114	0.0174266	1.1268	0.0171565		0.1911	0.01632	0.381957	0.00888051	0.158394	0.00955457	0.0842565	0.00909169	0.0305971	0.0110017	0.459214	0.0160598	0.546268	0.0169375	0.854588	0.016384
0.1973	0.01643	0.182631	0.00826562	0.0499708	0.00916889	0.086518	0.010553	0.679721	0.0173118	1.12076	0.0168779		0.1973	0.01643	0.362368	0.00879905	0.159471	0.00947563	0.0823331	0.00901675	0.0331507	0.0109208	0.431663	0.0159409	0.526953	0.0168938	0.872418	0.0161777
0.2007	0.03169	0.191488	0.00255149	0.0621977	0.00298495	0.0881203	0.00326793	0.692737	0.00743606	1.0713	0.0106241		0.2007	0.03169	0.359856	0.00297529	0.153594	0.00315372	0.076674	0.00319518	0.0340364	0.00330244	0.444147	0.0069655	0.526947	0.00707368	0.843084	0.0100909
0.2036	0.01654	0.180921	0.00798189	0.0517892	0.00886167	0.0851598	0.0102697	0.68573	0.0166543	1.04873	0.0162886		0.2036	0.01654	0.353882	0.00848791	0.145912	0.00912452	0.0705693	0.0087372	0.0262935	0.0106195	0.435765	0.015407	0.545812	0.016281	0.857455	0.015761
0.2099	0.01665	0.189336	0.0079508	0.0493033	0.0089098	0.0866389	0.0101884	0.656566	0.0166379	1.04551	0.0162101		0.2099	0.01665	0.343499	0.00840796	0.131811	0.00912519	0.0629192	0.00876647	0.0343221	0.0105486	0.422998	0.0154196	0.497785	0.0162273	0.812273	0.0155633
0.2161	0.01677	0.180833	0.00774473	0.0613658	0.00861761	0.0805873	0.00986683	0.645794	0.0162114	1.0149	0.0158155		0.2161	0.01677	0.327662	0.00817767	0.141341	0.00882453	0.0646698	0.00849492	0.04264	0.0102351	0.416439	0.0150295	0.509943	0.015844	0.785685	0.0151866
0.2168	0.03184	0.182205	0.00242366	0.0617557	0.00291977	0.0833024	0.003113	0.649741	0.00857674	1.01422	0.0100494		0.2168	0.03184	0.329464	0.00278481	0.139052	0.00304851	0.0615585	0.00365543	0.0399471	0.00316258	0.412955	0.00752379	0.508913	0.00831112	0.795961	0.00955275
0.2224	0.01689	0.169911	0.0076419	0.0564296	0.00851876	0.0790435	0.00981851	0.617087	0.0160504	0.947119	0.0154131		0.2224	0.01689	0.306821	0.00804847	0.135847	0.00872469	0.0805377	0.00832062	0.0307935	0.0101698	0.433867	0.0146771	0.480362	0.015688	0.774867	0.0149461
0.2287	0.01701	0.183144	0.00753487	0.060633	0.00842423	0.0694029	0.00966263	0.610537	0.0157801	0.938145	0.0151364		0.2287	0.01701	0.299269	0.00789164	0.1248	0.00857649	0.0638662	0.00829024	0.0378436	0.0100339	0.409316	0.0145333	0.478749	0.0154391	0.765838	0.014678
0.2328	0.03201	0.17533	0.00230805	0.0581851	0.00273586	0.0751209	0.00299906	0.582106	0.00663989	0.942441	0.00950147		0.2328	0.03201	0.298221	0.00260404	0.130671	0.00285503	0.0696724	0.00289869	0.0369328	0.00305398	0.381115	0.00634928	0.468313	0.00639905	0.765142	0.00910999
0.2349	0.01714	0.171024	0.0074681	0.0653497	0.00834383	0.0704343	0.00958625	0.569676	0.0155893	0.911439	0.0148934		0.2349	0.01714	0.28967	0.0078233	0.122565	0.00847807	0.0721285	0.00812878	0.0320507	0.00994234	0.37955	0.0144199	0.463	0.0152954	0.741145	0.0144362
0.2412	0.01726	0.166568	0.00734659	0.0647573	0.00817241	0.0808453	0.00942859	0.594924	0.0151969	0.885823	0.0146368		0.2412	0.01726	0.271406	0.00766673	0.127959	0.00831739	0.0722458	0.00803371	0.0312828	0.00976318	0.369447	0.0142695	0.471005	0.0148738	0.717562	0.014189
0.2474	0.01739	0.168027	0.00725762	0.0690079	0.0081324	0.0656499	0.00937338	0.543674	0.0151082	0.858326	0.0144814		0.2474	0.01739	0.276758	0.00758546	0.123353	0.00824863	0.0673321	0.00796918	0.0354542	0.00973452	0.360878	0.0140533	0.44087	0.0148255	0.708058	0.014074
0.2489	0.03218	0.166386	0.00222836	0.0641903	0.00274998	0.0755099	0.00292377	0.548621	0.00700143	0.85862	0.0091414		0.2489	0.03218	0.271112	0.00248037	0.119363	0.00283067	0.0618301	0.00301692	0.0386007	0.00297915	0.365413	0.00644857	0.450794	0.00680309	0.698365	0.00879154
0.2537	0.01752	0.157141	0.00725979	0.0630994	0.00815688	0.0610656	0.00937827	0.543275	0.0151033	0.811906	0.0143636		0.2537	0.01752	0.257481	0.00757175	0.108671	0.00824977	0.0504039	0.00801348	0.0289578	0.00973627	0.373097	0.0139893	0.444496	0.0148303	0.68868	0.0140366
0.26	0.01766	0.156494	0.00759809	0.0611547	0.00855687	0.0621743	0.00981363	0.528103	0.015716	0.804832	0.0149458		0.26	0.01766	0.250632	0.00790454	0.106694	0.00865841	0.0562998	0.00837415	0.0272042	0.0101866	0.312899	0.0148149	0.44728	0.0154587	0.664552	0.0145547
0.265	0.03237	0.160006	0.00212718	0.0642084	0.00288932	0.0712954	0.00277846	0.495781	0.00614866	0.779228	0.00859014		0.265	0.03237	0.241461	0.00232093	0.107076	0.0029349	0.0538982	0.00272611	0.04439	0.00284463	0.338687	0.00584965	0.419946	0.00598994	0.656956	0.00833004
0.2662	0.01779	0.16916	0.00819296	0.0651163	0.00919898	0.067878	0.0105224	0.490886	0.0170319	0.758026	0.0160986		0.2662	0.01779	0.248234	0.00849223	0.118436	0.00932761	0.0555672	0.00903387	0.0443972	0.0109418	0.322994	0.0158507	0.39611	0.0167207	0.666759	0.0158006
0.281	0.03257	0.15155	0.00205285	0.0598946	0.00248689	0.0695977	0.00270587	0.458456	0.00578775	0.7085	0.00827372		0.281	0.03257	0.22442	0.0022251	0.0989785	0.00253481	0.0590139	0.00257961	0.0434757	0.00277162	0.311766	0.0056183	0.392623	0.00564957	0.604286	0.00805187
0.2971	0.03277	0.143822	0.00197732	0.0599555	0.00242831	0.0613087	0.00263694	0.419551	0.00554045	0.664627	0.00796447		0.2971	0.03277	0.203826	0.00212005	0.0900444	0.00245917	0.053363	0.00250846	0.0389079	0.00270514	0.304383	0.00538405	0.355792	0.0054033	0.590358	0.00779777
0.3131	0.03299	0.13586	0.00191549	0.0599439	0.00235633	0.0618116	0.00255603	0.393198	0.00531655	0.627534	0.00763489		0.3131	0.03299	0.183309	0.00202978	0.083436	0.0023747	0.0564439	0.0024211	0.04309	0.00262705	0.283355	0.00521216	0.343412	0.0052067	0.54225	0.00745986
0.3291	0.03322	0.130101	0.00185897	0.0573591	0.00230342	0.0637995	0.00251326	0.37344	0.0051869	0.571718	0.00744954		0.3291	0.03322	0.174105	0.0019651	0.0853354	0.00233087	0.0519841	0.00238543	0.044565	0.00258248	0.259181	0.00512999	0.325599	0.00507989	0.488468	0.00728206
0.3452	0.03346	0.123176	0.00179089	0.0607217	0.00223457	0.0621925	0.00243417	0.341769	0.00499114	0.523226	0.00714525		0.3452	0.03346	0.161073	0.0018835	0.0804889	0.0022491	0.0498254	0.00232557	0.0453079	0.00250396	0.236868	0.00494869	0.295933	0.00489348	0.456959	0.00700946
0.3612	0.0337	0.117507	0.00174893	0.0565406	0.00220521	0.0638	0.00240198	0.321999	0.00489282	0.493813	0.00698954		0.3612	0.0337	0.155533	0.00183876	0.0788218	0.00222101	0.0566381	0.00227928	0.0472614	0.00247023	0.22851	0.00486168	0.273207	0.00478877	0.429573	0.00685442
0.3773	0.03396	0.109018	0.00168464	0.0560066	0.00212421	0.0618082	0.0023372	0.292644	0.00470642	0.464524	0.00673667		0.3773	0.03396	0.145341	0.00177066	0.0791606	0.00214296	0.0521235	0.00222315	0.0449114	0.00240457	0.213243	0.00469417	0.258824	0.0046283	0.40026	0.00660939
0.3933	0.03422	0.0993746	0.00163795	0.0537076	0.0020996	0.0618064	0.00228461	0.269569	0.00458424	0.430231	0.0065339		0.3933	0.03422	0.137554	0.00172534	0.072504	0.00211004	0.0583833	0.0021611	0.0462221	0.00235122	0.186644	0.00459478	0.234773	0.00450663	0.375953	0.00642124
0.4094	0.0345	0.0945012	0.00159687	0.0525979	0.00205584	0.0622954	0.00224198	0.258608	0.00448025	0.39773	0.0063778		0.4094	0.0345	0.134105	0.00168519	0.0726817	0.00206715	0.0565809	0.00212795	0.04879	0.00230932	0.176489	0.00450229	0.222781	0.00440378	0.343455	0.00626578
0.4254	0.03478	0.0871964	0.00155019	0.0522045	0.00201022	0.0607064	0.00219978	0.242064	0.00437347	0.385028	0.0062273		0.4254	0.03478	0.129998	0.00164287	0.0730891	0.00202364	0.0570857	0.00208957	0.0448221	0.00226368	0.16302	0.00439136	0.205264	0.00429595	0.321756	0.00610663
0.4414	0.03507	0.083231	0.00151285	0.0504076	0.00196147	0.0626948	0.00215343	0.233663	0.00426848	0.357608	0.00608399		0.4414	0.03507	0.127343	0.0016064	0.0755765	0.00198136	0.0544015	0.00205348	0.0472936	0.00221543	0.157033	0.00429313	0.187144	0.00418014	0.298378	0.00597083
0.4575	0.03537	0.0769141	0.00149385	0.0475946	0.00195094	0.0612163	0.00214375	0.226736	0.00423515	0.348928	0.00599893		0.4575	0.03537	0.122306	0.00158828	0.0749785	0.00197263	0.0568674	0.00203795	0.0422614	0.00220314	0.141103	0.00426652	0.181346	0.00414772	0.284657	0.00587995
0.4735	0.03567	0.0698851	0.00144099	0.0442811	0.00189243	0.0593134	0.00208304	0.213749	0.00409408	0.322823	0.00580608		0.4735	0.03567	0.123265	0.00154661	0.0713674	0.0019136	0.054415	0.00198469	0.0400793	0.00213974	0.130186	0.00412918	0.170021	0.00401022	0.261562	0.00569237
0.4895	0.03599	0.0663761	0.00141253	0.0446093	0.00187299	0.0600111	0.00205955	0.202828	0.00404556	0.305126	0.00571336		0.4895	0.03599	0.120998	0.00151933	0.0714923	0.00189304	0.0587152	0.00195438	0.0412936	0.00211684	0.119678	0.00408216	0.154338	0.00395828	0.240859	0.00559636
0.5055	0.03631	0.0643535	0.00138834	0.0408583	0.00183849	0.0585163	0.00203277	0.189444	0.00398106	0.295613	0.00563709		0.5055	0.03631	0.117283	0.00149131	0.0721362	0.00186546	0.0542864	0.00192721	0.0390614	0.00208882	0.122986	0.00400353	0.140172	0.00389339	0.221373	0.00550996
0.5216	0.03664	0.0575246	0.00136183	0.0395376	0.00179748	0.0628884	0.00199034	0.182442	0.00390538	0.293622	0.0055335		0.5216	0.03664	0.111817	0.00146519	0.0734999	0.00182774	0.0537826	0.00189786	0.0416329	0.00204262	0.10624	0.0039463	0.140762	0.00382986	0.206363	0.00538797
0.5376	0.03698	0.0546084	0.00132619	0.0364932	0.00177099	0.0570024	0.00195572	0.180689	0.00382445	0.269424	0.00540008		0.5376	0.03698	0.109727	0.00142949	0.0681778	0.00179744	0.0537266	0.00185685	0.0365471	0.00200866	0.102432	0.00386569	0.128984	0.00373816	0.199161	0.0052806
0.5536	0.03732	0.0523148	0.00129746	0.0336033	0.00173929	0.0563855	0.00191681	0.171239	0.00374132	0.253522	0.00528974		0.5536	0.03732	0.106953	0.00139775	0.0663863	0.00176575	0.0500874	0.00182687	0.0399507	0.00197185	0.0930457	0.00379776	0.118902	0.00365468	0.181263	0.00517
0.5696	0.03767	0.0471286	0.00128163	0.0329038	0.00172464	0.0522099	0.00190667	0.160763	0.0037105	0.247131	0.00522828		0.5696	0.03767	0.102952	0.00138384	0.0639892	0.00174926	0.0484711	0.00181054	0.0330007	0.00195917	0.0855966	0.00377033	0.105768	0.00362044	0.181854	0.00511914
0.5856	0.03803	0.0452641	0.00125962	0.0358627	0.00168836	0.0488053	0.00187102	0.149548	0.00363291	0.22883	0.00512343		0.5856	0.03803	0.0979687	0.00135584	0.0633249	0.00170832	0.0448001	0.00178388	0.0323293	0.00192585	0.078794	0.00370277	0.104131	0.00355713	0.170554	0.00502365
0.6017	0.03839	0.0426106	0.00123486	0.0302751	0.00166904	0.0461971	0.00184363	0.145667	0.00358505	0.215921	0.00505306		0.6017	0.03839	0.0951814	0.00132968	0.0591505	0.00169007	0.0441094	0.00175144	0.0345793	0.00190151	0.077577	0.00365303	0.0995548	0.00350875	0.160665	0.00495951
0.6177	0.03876	0.0412716	0.00121308	0.0303329	0.00163743	0.0451012	0.0018139	0.137569	0.00351571	0.211021	0.00496339		0.6177	0.03876	0.0900028	0.00130066	0.0561023	0.00165541	0.0433925	0.00172725	0.0311543	0.0018692	0.0765613	0.00358244	0.0934478	0.00344119	0.144764	0.00485908
0.6337	0.03914	0.0382835	0.00121231	0.0278777	0.00162276	0.0465925	0.00180379	0.130474	0.00349639	0.201216	0.00493297		0.6337	0.03914	0.0837336	0.00129545	0.057335	0.00164486	0.0423469	0.00171582	0.0310079	0.00185633	0.0684865	0.00356925	0.0900722	0.00342856	0.143969	0.00484062
0.6497	0.03952	0.036932	0.00119415	0.0246335	0.00161063	0.0433966	0.00178216	0.124906	0.00344981	0.191429	0.00485672		0.6497	0.03952	0.0809641	0.00127333	0.0488132	0.00162569	0.0410494	0.0016945	0.0291829	0.00183547	0.0636635	0.00353603	0.0860952	0.00338364	0.138155	0.0047683
0.6657	0.0399	0.0367178	0.00123843	0.0244549	0.00167551	0.0392977	0.001848	0.117496	0.00357168	0.180517	0.00503814		0.6657	0.0399	0.0772923	0.00131549	0.0496336	0.00169245	0.0382582	0.00175465	0.0285757	0.00190684	0.0648162	0.00366246	0.0826903	0.00350802	0.123268	0.00494286
0.6817	0.0403	0.0325118	0.00135128	0.0240959	0.00179772	0.0357041	0.00202869	0.112983	0.00390755	0.172427	0.00551325		0.6817	0.0403	0.0735022	0.00143722	0.0481648	0.00181471	0.0367506	0.00192306	0.0274364	0.00209539	0.0636992	0.00401076	0.0806546	0.00384125	0.120158	0.00541547
0.6851	0.0749	0.0324204	0.00061731	0.0229927	0.00094469	0.0356006	0.00167146	0.110197	0.00251486	0.169226	0.00290173		0.6851	0.0749	0.0724701	0.00066812	0.0465648	0.00095554	0.036655	0.00125398	0.0275579	0.00172229	0.0617987	0.00271615	0.0790726	0.00249619	0.119959	0.00283501
0.6977	0.04069	0.0321155	0.00146268	0.0188438	0.0019829	0.035589	0.00218354	0.101038	0.00419264	0.159524	0.00593482		0.6977	0.04069	0.0689633	0.00154853	0.0406289	0.00199799	0.0366908	0.00205102	0.0283293	0.00225733	0.0557141	0.00431295	0.0735285	0.00412675	0.11926	0.00584642
0.7137	0.0411	0.0343297	0.00155544	0.0183498	0.0021256	0.0337093	0.00233514	0.100485	0.00449826	0.1512	0.00634728		0.7137	0.0411	0.0665976	0.00163881	0.0377639	0.00213686	0.0349337	0.00221266	0.0250043	0.00241176	0.05075	0.0046343	0.0699007	0.00442338	0.0989871	0.00623254
0.7297	0.0415	0.0304483	0.00165179	0.0227341	0.00222444	0.0330024	0.00247785	0.0974996	0.00476485	0.142021	0.00670543		0.7297	0.0415	0.0623405	0.00173925	0.0428863	0.00223912	0.0280999	0.00236607	0.0252471	0.00256061	0.0526659	0.00490994	0.0702774	0.00468903	0.103764	0.00660735
0.7456	0.04192	0.0294485	0.00174753	0.022055	0.00235347	0.0305971	0.00261126	0.0911196	0.00503349	0.153011	0.00710637		0.7456	0.04192	0.0587649	0.00183456	0.0372195	0.00235903	0.0280482	0.00247857	0.0272793	0.00270497	0.0506138	0.00518599	0.0640343	0.00495531	0.0947747	0.00696431
0.7762	0.07618	0.0268282	0.00044806	0.0181868	0.00068851	0.0246082	0.00122111	0.0791286	0.00183218	0.12273	0.00209227		0.7762	0.07618	0.052928	0.00047473	0.0335472	0.00069127	0.0275479	0.000911	0.0163114	0.00125815	0.0535516	0.00198158	0.0569122	0.00182331	0.0914547	0.00205828
0.8671	0.0776	0.0223119	0.00039921	0.0148599	0.00061669	0.0175093	0.00109066	0.0585687	0.00163589	0.091121	0.00185929		0.8671	0.0776	0.0395991	0.00041718	0.0246237	0.00061628	0.019053	0.00081234	0.0142043	0.00112744	0.0398306	0.00177221	0.0451626	0.00163171	0.068864	0.0018353
0.9579	0.07914	0.0190403	0.00036715	0.012407	0.00056848	0.0132058	0.00100608	0.04552	0.00150703	0.069522	0.00170737		0.9579	0.07914	0.0309851	0.00038033	0.0204649	0.00056731	0.0151535	0.00074922	0.0100257	0.00104021	0.0311411	0.00163341	0.0356014	0.00150464	0.054263	0.00168998
1.049	0.0808	0.0147367	0.00035154	0.00925994	0.00054756	0.0101064	0.00096792	0.0343229	0.00144755	0.0506199	0.00163573		1.049	0.0808	0.0244859	0.00036304	0.0154237	0.00054539	0.0115545	0.00072004	0.00862214	0.00100202	0.0281516	0.00157167	0.026805	0.00144622	0.0431653	0.00162318
1.139	0.08257	0.0113876	0.00033029	0.00832046	0.00051554	0.006407	0.00091242	0.0265426	0.00136246	0.0381259	0.00153428		1.139	0.08257	0.0183029	0.00033964	0.0118767	0.00051228	0.00845501	0.00067826	0.00581857	0.00094499	0.0200736	0.00148026	0.0229042	0.00136266	0.0319588	0.00152349
1.23	0.08443	0.00920207	0.000323	0.00534649	0.00050707	0.00600758	0.0008969	0.0174515	0.00134011	0.0263225	0.00150388		1.23	0.08443	0.0135135	0.00033071	0.00821192	0.0005036	0.00525806	0.00066547	0.00631499	0.00092959	0.016519	0.00145537	0.015041	0.00134059	0.0247625	0.00149548
1.32	0.0864	0.0070253	0.00030587	0.00373304	0.00048125	0.00550642	0.00085213	0.0114229	0.00127103	0.0191261	0.00142418		1.32	0.0864	0.0100539	0.00031265	0.00610014	0.00047779	0.00455297	0.00063077	0.00312214	0.00088164	0.0126306	0.00138255	0.011105	0.00127229	0.0176586	0.00141748
1.41	0.08844	0.00552902	0.00030184	0.00335322	0.0004754	0.00431106	0.0008431	0.0100515	0.00125752	0.0143203	0.00140807		1.41	0.08844	0.00789498	0.00030808	0.0051178	0.00047161	0.00295756	0.00062406	0.00219356	0.00087237	0.00753122	0.00136567	0.00864101	0.00125836	0.0136648	0.00140139
1.5	0.09057	0.0048356	0.00028418	0.00338684	0.00044847	0.00320874	0.00079516	0.0101627	0.00118473	0.0149278	0.00132778		1.5	0.09057	0.00723269	0.00029012	0.00474724	0.00044476	0.00335145	0.00058816	0.00230785	0.00082357	0.00847423	0.00128806	0.0076294	0.00118513	0.0105567	0.00131971
1.589	0.09277	0.00335304	0.00028051	0.00175322	0.00044335	0.00210758	0.00078571	0.00766268	0.00117093	0.00922201	0.00131276		1.589	0.09277	0.00539486	0.00028613	0.0031178	0.00043979	0.00275094	0.00058132	0.00271499	0.00081458	0.0041754	0.00127367	0.0074294	0.00117202	0.00646298	0.00130472
1.679	0.09504	0.00330449	0.00027197	0.00154649	0.00042993	0.00171048	0.00076216	0.00648847	0.0011359	0.00782249	0.0012722		1.679	0.09504	0.00424692	0.00027695	0.00251192	0.00042625	0.00235195	0.00056368	0.00099713	0.00078955	0.00548645	0.00123596	0.0054618	0.00113675	0.00706246	0.00126579
1.768	0.09737	0.00295917	0.00026597	0.00133977	0.00042068	0.00170816	0.00074538	0.00383719	0.00111198	0.00782513	0.0012439		1.768	0.09737	0.00332938	0.00027061	0.00180603	0.00041693	0.00175501	0.0005519	0.00071142	0.000772	0.00315331	0.00120826	0.00422301	0.00111318	0.0064596	0.00123724
1.857	0.09975	0.00225869	0.00026018	0.00270029	0.00041164	0.00161222	0.00073078	0.00423146	0.00108919	0.00892777	0.0012179		1.857	0.09975	0.00331869	0.00026498	0.00305901	0.00040789	0.00075857	0.00054076	0.00108642	0.00075717	0.00374226	0.00118397	0.00291581	0.00108986	0.00525674	0.00121059
1.945	0.1022	0.00196932	0.00025425	0.00159356	0.00040253	0.00131222	0.00071492	0.00216585	0.00106634	0.00522417	0.00119151		1.945	0.1022	0.00339378	0.00025913	0.00205312	0.000399	0.00205145	0.00052828	0.00048642	0.00074055	0.00335331	0.00115858	0.00125901	0.00106717	0.00326064	0.00118495
2.034	0.1047	0.00149917	0.00024832	0.00052632	0.00039392	0.00191164	0.00069892	0.00400567	0.00104098	0.00632465	0.00116495		2.034	0.1047	0.00267938	0.00025301	0.00159425	0.00039055	0.00085756	0.00051685	0.00158999	0.00072414	0.0001539	0.00113165	0.0024834	0.0010416	0.00416012	0.00115844
2.122	0.1072	0.0014966	0.00024702	0.00127339	0.0003912	0.00061164	0.00069483	0.00223146	0.00103634	0.00332441	0.00115808		2.122	0.1072	0.00260155	0.00025169	0.00203546	0.00038784	0.00055806	0.00051424	0.00128999	0.00072047	0.00252017	0.00112666	0.00151581	0.00103715	0.00396038	0.0011529
2.21	0.1097	0.0013398	0.00023537	5.32e-05	0.00037348	0.00071222	0.00066338	0.00163146	0.00098898	0.00452633	0.00110541		2.21	0.1097	0.00229446	0.00023971	0.0014178	0.00037039	0.0008545	0.00049026	0.00068642	0.00068766	-0.0004682	0.00107507	0.00011581	0.00098961	0.0025583	0.00109933
2.297	0.1123	0.00094304	0.00023494	0.00065994	0.00037282	0.00171048	0.00066246	0.0017114	0.00098664	0.00482561	0.0011038		2.297	0.1123	0.00192486	0.00023935	0.00082369	0.00036937	0.00015705	0.00048962	-2.87e-06	0.00068573	0.00026494	0.00107311	0.0011906	0.00098752	0.00215908	0.00109725
2.384	0.1149	0.00098642	0.00023103	-4.68e-05	0.00036678	-0.0003855	0.00065153	0.00223146	0.00097186	0.00232297	0.0010862		2.384	0.1149	0.00157966	0.00023512	0.0007178	0.00036355	0.00015857	0.000482	-0.0005279	0.0006753	0.00189749	0.00105572	0.00051581	0.00097229	0.00026194	0.00108008
2.471	0.1176	0.00065367	0.00022712	-0.0002602	0.00036107	0.00011338	0.00064152	0.00025439	0.00095687	0.00162321	0.0010689		2.471	0.1176	0.00159995	0.00023132	0.00050603	0.00035798	0.0006545	0.00047411	0.00067927	0.00066521	0.00162017	0.00103987	-0.0004554	0.0009576	0.00106168	0.00106351
2.558	0.1203	0.00033434	0.0002222	0.00013304	0.00035325	0.0007128	0.00062742	0.00094292	0.00093561	0.00142561	0.00104448		2.558	0.1203	0.00107252	0.00022628	0.00060014	0.00035014	0.00025552	0.00046353	0.00068284	0.00065031	0.00060971	0.00101763	0.00063021	0.00093645	0.00265908	0.00104015
2.644	0.1229	0.00035304	0.00021923	-6.7e-05	0.00034902	-0.0004872	0.00061967	0.00081426	0.00092426	0.00162561	0.00103276		2.644	0.1229	0.00088486	0.00022315	0.00030014	0.00034587	0.00015756	0.00045831	0.00168284	0.00064318	0.00077599	0.00100541	0.0002942	0.00092505	0.00045908	0.00102744
2.73	0.1256	0.00035062	0.00021743	-0.0003804	0.00034591	0.00031744	0.0006153	0.00050853	0.0009158	0.00092369	0.00102393		2.73	0.1256	0.00078144	0.00022125	8.84e-05	0.00034278	0.00045654	0.00045436	-0.0001457	0.00063758	0.00085331	0.00099603	0.000887	0.00091686	0.00016116	0.0010187
2.815	0.1284	0.00034739	0.00021663	0.00044649	0.00034476	-0.0004814	0.00061297	0.00035725	0.00091376	0.00142417	0.00102045		2.815	0.1284	0.00073104	0.00022037	0.00021192	0.00034146	-0.0001404	0.00045302	0.00024712	0.00063571	0.00149808	0.00099326	0.00014821	0.00091466	0.00106064	0.00101547
2.901	0.1311	0.00015385	0.00021091	-6.7e-05	0.00033571	-0.000382	0.00059703	-0.0001571	0.00088988	0.00092537	0.00099363		2.901	0.1311	0.00016183	0.00021453	0.00020014	0.00033263	-0.0004409	0.00044103	-0.0002493	0.00061902	6.49e-05	0.00096745	3.02e-05	0.00089077	-0.0004407	0.00098839
2.985	0.1338	-7.5e-05	0.00020773	-0.0009871	0.00033098	0.00041686	0.00058857	-0.001517	0.00087724	-0.0015778	0.00097896		2.985	0.1338	0.00055761	0.00021146	-0.0002175	0.0003281	0.00045348	0.00043411	-0.0001422	0.00060981	0.00014226	0.00095263	-0.0013194	0.00087825	0.00026272	0.00097491
3.07	0.1366	0.00053029	0.00020758	-6.7e-05	0.00033061	-0.0001808	0.00058822	0.00033719	0.00087623	0.00102513	0.00097876		3.07	0.1366	0.00054515	0.00021109	0.00050014	0.00032767	5.5e-05	0.00043376	-0.0008565	0.00060952	3.18e-05	0.00095286	-7.7e-05	0.00087702	0.0008596	0.00097394
3.154	0.1394	0.00042835	0.00020511	0.00012632	0.00032672	0.00031512	0.00058075	0.00054579	0.00086584	0.00192321	0.00096791		3.154	0.1394	0.00042241	0.00020853	-0.0001057	0.00032364	0.0005545	0.00042868	0.00066855	0.00060203	-0.0008676	0.00094186	3.38e-05	0.00086669	0.00056168	0.00096264
3.237	0.1421	-9.38e-06	0.00020309	2.63e-05	0.00032368	1.8e-05	0.00057574	-0.001417	0.00085848	2.27e-05	0.00095838		3.237	0.1421	0.00011144	0.00020657	-0.0003057	0.00032055	-0.0004409	0.00042502	0.00035069	0.00059692	0.00014285	0.00093275	-0.0011194	0.00085946	0.0002622	0.00095383
3.321	0.1449	0.0002911	0.00019998	0.00031959	0.0003189	0.00051918	0.00056771	-0.0002513	0.00084555	0.00082513	0.00094418		3.321	0.1449	0.00040212	0.00020349	0.00028837	0.00031597	0.00045857	0.00041916	-0.0002565	0.00058815	0.00067599	0.00091926	0.00023741	0.00084649	0.0005596	0.0009395
3.403	0.1477	0.00016965	0.00019838	0.00013304	0.00031609	0.0012128	0.00056221	4.01e-05	0.00083807	0.00112609	0.00093574		3.403	0.1477	-6.99e-05	0.00020167	0.00010014	0.00031305	-0.0001404	0.00041542	0.00158284	0.00058287	0.00026436	0.00091056	-0.0008734	0.0008387	-0.0010414	0.00093038
3.486	0.1505	0.00018497	0.00019737	-0.000614	0.00031498	0.00031628	0.00055974	0.00014006	0.00083424	2.37e-05	0.00093193		3.486	0.1505	0.00012761	0.00020072	-0.0005411	0.00031213	5.96e-05	0.00041366	0.00046141	0.00058022	-0.0002013	0.00090736	0.00022661	0.00083507	-0.0009388	0.00092696
3.568	0.1532	-0.0003005	0.00019658	-0.000614	0.00031371	-0.0007779	0.00055776	0.00033146	0.00083079	-7.51e-05	0.00092766		3.568	0.1532	-1.43e-05	0.00020006	-0.0005411	0.0003108	-0.0007394	0.00041183	-0.0006743	0.00057822	-0.0006013	0.00090358	0.00091581	0.00083169	0.00175986	0.00092379
3.649	0.156	0.00017159	0.00019969	0.00033304	0.00031838	-8.2e-05	0.00056672	0.00012	0.00084398	-0.0006756	0.00094272		3.649	0.156	9.28e-05	0.00020313	1.42e-07	0.00031527	0.00045806	0.0004186	0.00045069	0.00058764	0.00018704	0.00091801	0.0008014	0.00084493	-0.0007396	0.00093812
3.73	0.1588	-0.0002058	0.00022735	-0.0002073	0.00036258	-0.0007739	0.00064533	-0.0008256	0.00096096	-0.0010782	0.00107271		3.73	0.1588	-0.0004419	0.00023106	-0.0003352	0.00035925	-0.0008374	0.00047629	-0.0013993	0.00066869	0.00026494	0.00104422	-0.0010302	0.0009619	-0.0013368	0.00106747
3.811	0.1615	9.95e-05	0.00024632	9.27e-05	0.00039279	-0.0001785	0.0006987	-0.0010227	0.00104092	-7.34e-05	0.00116102		3.811	0.1615	0.00011566	0.00025043	0.00016482	0.00038918	-0.0006343	0.00051663	0.00072926	0.00072458	0.00049808	0.00113096	-0.0011266	0.00104191	0.00135804	0.00115606
3.891	0.1643	0.00015337	0.00026427	-0.0006409	0.00042177	0.00101512	0.00074883	-0.0007998	0.00111734	-0.0002754	0.0012458		3.891	0.1643	-4.89e-05	0.0002687	-0.0008646	0.00041778	0.00115806	0.00055345	0.00076855	0.00077603	-0.0022007	0.00121371	-0.0012978	0.0011183	-3.99e-05	0.00123998
3.971	0.1671	0.00029772	0.00027687	0.00029942	0.00044143	-0.000375	0.00078542	0.00055152	0.00116911	-0.0027766	0.00130388		3.971	0.1671	3.73e-05	0.00028142	0.00027071	0.00043728	0.00075908	0.00057976	-0.0006922	0.0008139	-0.0003013	0.00127106	0.00034101	0.00117017	-0.0001386	0.00129894
4.05	0.1698	-0.0001168	0.00029845	-0.0004006	0.00047531	0.00032497	0.00084641	0.00109134	0.00125777	0.00082561	0.00140591		4.05	0.1698	-3.25e-06	0.00030364	-2.93e-05	0.00047105	-3.79e-05	0.00062483	-0.0007922	0.00087672	0.00209808	0.00136943	0.0014654	0.00125919	-0.0006409	0.00139845
4.129	0.1726	9.76e-05	0.00031843	0.00061287	0.00050738	-0.001071	0.00090359	4.29e-05	0.00134401	0.00212585	0.0015003		4.129	0.1726	-1.71e-05	0.00032381	0.00028248	0.00050254	0.00046112	0.00066694	-0.0002172	0.00093702	-0.0005345	0.00146096	0.00033021	0.00134551	-0.0003412	0.00149266
4.208	0.1753	-4.4e-05	0.00034073	0.00067925	0.00054362	-0.0004791	0.000965	-0.0004542	0.00143676	0.00152897	0.00160335		4.208	0.1753	-0.0001735	0.00034648	5.3e-05	0.00053812	-0.0009404	0.00071193	0.00163283	0.00100154	-0.0030781	0.00156317	-6.62e-05	0.00143838	0.00065544	0.00159473
4.285	0.178	-9.84e-05	0.00036087	-0.0017544	0.00057546	0.00032091	0.00102169	0.00081713	0.00152011	-7.37e-05	0.00169703		4.285	0.178	-0.0001272	0.00036688	-0.0003764	0.00057079	-3.43e-05	0.00075651	-0.0006672	0.00105835	-0.002467	0.00165397	0.0012978	0.00152183	-0.0003417	0.00168898
4.363	0.1807	-5.68e-05	0.00039062	-0.000214	0.00062185	-0.0012704	0.00110559	0.00026012	0.00164455	0.00082417	0.00183584		4.363	0.1807	0.00011675	0.00039727	-0.0003411	0.00061601	0.00036061	0.00081611	-0.0009208	0.00114623	-0.002456	0.00178876	-0.0004482	0.00164586	0.00096064	0.00182751
4.44	0.1835	0.0004882	0.00042847	0.00121959	0.00068239	0.00082729	0.00121452	0.0014114	0.00180286	-0.0002761	0.00201437		4.44	0.1835	-0.000462	0.00043494	0.00108837	0.00067589	-0.0006379	0.00089538	-6.46e-06	0.00125804	-0.0018345	0.00196149	0.0006906	0.00180478	-0.0006391	0.00200414
4.516	0.1862	-0.0003692	0.00047056	0.0001658	0.00075001	-0.0002791	0.00133064	0.00287701	0.00197912	0.00282561	0.00221291		4.516	0.1862	-0.0001067	0.00047864	-0.0002587	0.00074269	-0.0003368	0.00098369	0.00153283	0.00138085	-0.0048664	0.00215462	0.0016474	0.00198016	0.00015908	0.00220073
4.592	0.1888	-0.0002403	0.00050807	-0.0004813	0.00080937	-0.0009675	0.00143548	-0.0024252	0.00213781	0.00162105	0.00238362		4.592	0.1888	0.00018755	0.00051707	0.00010006	0.00080221	0.00056316	0.00106106	0.00036139	0.00148888	-0.0016775	0.00232266	0.00039583	0.00214148	-0.000636	0.00237034
4.668	0.1915	3.73e-05	0.00058133	0.0009658	0.000926	0.00242149	0.00164277	0.00061426	0.00243927	-0.0025734	0.00272106		4.668	0.1915	0.00058412	0.00059161	0.00074127	0.00091702	-3.23e-05	0.00121552	0.00182926	0.00170183	-0.0072315	0.00265895	0.0018942	0.00244205	-0.000542	0.0027094
4.743	0.1942	-0.0004037	0.00068683	-0.0007745	0.0010938	0.00122497	0.0019403	-0.0008399	0.00288117	-0.0001717	0.00321348		4.743	0.1942	-0.0005473	0.00069838	-0.001194	0.00108283	-0.0015389	0.00142894	0.00030783	0.00200987	0.0019754	0.00313263	-0.0027482	0.00288226	0.00145622	0.00320084
4.817	0.1968	-0.0002566	0.00086305	1.2e-05	0.00137379	-0.0007739	0.0024303	-0.0021771	0.00360934	0.00463162	0.00403275		4.817	0.1968	0.00025611	0.00087801	-0.0002058	0.00136097	0.00255552	0.00179572	-0.0009993	0.00251873	0.00390854	0.00392837	0.00040501	0.00361542	0.00245259	0.00401152
4.891	0.1995	-0.0015516	0.00143879	0.00091287	0.00229382	-0.0058576	0.00406533	-0.0016227	0.00604428	-0.0009638	0.00672457		4.891	0.1995	-0.0011601	0.00146353	-0.0006175	0.00226913	-0.0048292	0.00300247	-0.0062993	0.00421455	0.0005492	0.00653186	-0.0069266	0.00604034	0.00194765	0.00669793

## Sheet: Fig 2b
		ln(I)
q2 (nm-2)		100% D2O		90% D2O		80% D2O		60% D2O		20% D2O		10% D2O		0% D2O
Mean	SEM	Mean	SEM	Mean	SEM	Mean	SEM	Mean	SEM	Mean	SEM	Mean	SEM	Mean	SEM
0.00118749	0.00100968	-0.499381	0.188504	-1.63172	0.616337	-1.67209	0.596926		0.299093	-0.361559	0.200861	-0.166142	0.162871	0.285582	0.096885
0.00165893	0.00119583	-0.331378	0.075899	-1.46741	0.248519	-1.38763	0.212555		0.252776	-0.348963	0.099292	-0.117637	0.0787557	0.330473	0.047702
0.00220806	0.00138245	-0.417556	0.0514432	-1.24704	0.123598	-1.48241	0.145648		0.313448	-0.389936	0.0689874	-0.152571	0.0542605	0.275353	0.0344526
0.00283663	0.0015701	-0.41116	0.038564	-1.28474	0.0969121	-1.54429	0.116696		0.511381	-0.530425	0.0651386	-0.280235	0.0514925	0.189894	0.0309821
0.00354263	0.00175822	-0.460347	0.0336484	-1.20539	0.074416	-1.67439	0.110274		2.27782	-0.423285	0.0505206	-0.303944	0.0468616	0.253517	0.0261957
0.00432832	0.0019487	-0.480663	0.0306039	-1.19902	0.0658641	-1.72102	0.10227		0.681664	-0.410822	0.0457712	-0.334953	0.0446979	0.179474	0.0259865
0.0051912	0.00213989	-0.413541	0.0257764	-1.25073	0.0621765	-2.10035	0.136607	-4.61808	2.02672	-0.513789	0.046992	-0.348347	0.0420076	0.214347	0.0234947
0.00613402	0.00233394	-0.476146	0.0257908	-1.31995	0.0624128	-2.13325	0.133166	-4.99604	2.78177	-0.445097	0.0413903	-0.3068	0.0382168	0.19298	0.0228474
0.00715378	0.00252894	-0.526965	0.0255178	-1.36152	0.0620432	-2.06461	0.115547	-3.28464	0.468228	-0.469834	0.040686	-0.299329	0.0362343	0.208674	0.0215668
0.00825372	0.0027255	-0.489949	0.0229697	-1.32907	0.0557583	-2.13773	0.11654	-3.69115	0.667488	-0.575624	0.043317	-0.292493	0.0341015	0.145957	0.0218502
0.00943035	0.00292495	-0.548772	0.0235167	-1.43307	0.0602732	-2.04584	0.103069	-2.96657	0.304958	-0.439588	0.0356024	-0.337865	0.0345075	0.140331	0.0210542
0.0106916	0.00312682	-0.552985	0.0225295	-1.49281	0.0605471	-2.12134	0.106339	-3.39694	0.455056	-0.550523	0.0384048	-0.350031	0.0335613	0.104689	0.0209434
0.0120122	0.00332746	-0.606982	0.0228514	-1.33835	0.0493549	-2.26394	0.117585	-3.35228	0.415521	-0.590803	0.0389403	-0.385956	0.0334182	0.0649349	0.0210232
0.0134328	0.00353495	-0.594538	0.0217726	-1.4151	0.0518673	-2.16291	0.103336	-4.69394	1.5695	-0.561534	0.0368732	-0.431176	0.0345815	0.0892604	0.0199464
0.0149328	0.00374421	-0.616551	0.021663	-1.44854	0.0521257	-2.16242	0.100114	-3.75408	0.592215	-0.512514	0.0339618	-0.455597	0.0344417	0.0749885	0.0196609
0.0164866	0.00395472	-0.63267	0.0213655	-1.43989	0.0505542	-2.28757	0.111477	-3.5012	0.451207	-0.613112	0.036752	-0.422895	0.0322122	0.0493502	0.0197348
0.0181441	0.00417031	-0.65683	0.0210513	-1.53074	0.0532055	-2.20938	0.0981943	-4.16734	0.851891	-0.634463	0.0362818	-0.459877	0.0324955	0.0646179	0.0187129
0.019881	0.00438792	-0.729292	0.0222068	-1.5527	0.0537377	-2.43593	0.122662	-2.82736	0.215136	-0.624887	0.0352257	-0.424421	0.0305816	0.0287259	0.019004
0.0216678	0.00460442	-0.755372	0.0220908	-1.54079	0.0515967	-2.46155	0.122828	-3.42003	0.384854	-0.629271	0.0344173	-0.429497	0.030014	0.0108913	0.0188865
0.0232868	0.00954971	-0.758148	0.00790962	-1.61648	0.0206055	-2.39512	0.0388646	-3.57374	0.134594	-0.683435	0.0154696	-0.480793	0.0131843	-0.0239211	0.0120569
0.0235622	0.00482911	-0.753937	0.0214297	-1.63087	0.0548598	-2.57606	0.133097	-3.0746	0.262988	-0.685843	0.0358401	-0.483662	0.0308434	-0.0329783	0.0191101
0.025536	0.00505607	-0.796646	0.0218331	-1.69081	0.0566421	-2.4259	0.112226	-3.65597	0.464993	-0.69227	0.0351054	-0.507774	0.0308655	-0.0454636	0.0188859
0.027556	0.00528212	-0.820266	0.0219095	-1.63984	0.0530094	-2.48538	0.117541	-3.69746	0.477301	-0.68081	0.0340348	-0.480069	0.0294725	-0.0293848	0.0183796
0.028426	0.0105915	-0.842677	0.00802146	-1.71434	0.0195203	-2.52006	0.0443464	-3.29268	0.0969032	-0.717151	0.0158326	-0.536257	0.0134918	-0.0636076	0.0119595
0.0296873	0.00551705	-0.881841	0.0226266	-1.77598	0.0597054	-2.51464	0.118333	-3.77457	0.504386	-0.704112	0.0341748	-0.576363	0.0322117	-0.0750711	0.0187396
0.031898	0.00575449	-0.932591	0.0235331	-1.80753	0.0607321	-2.47192	0.111358	-3.3645	0.328793	-0.770273	0.036132	-0.57531	0.0315506	-0.0673959	0.018259
0.0341141	0.0116509	-0.917726	0.00802371	-1.74089	0.0308153	-2.54443	0.0419542	-3.37113	0.100187	-0.760906	0.0154157	-0.588806	0.0134282	-0.0944744	0.0116693
0.034151	0.00599122	-0.906985	0.0221889	-1.78955	0.0570603	-2.50516	0.111969	-3.07654	0.237843	-0.756473	0.0343854	-0.591088	0.0310681	-0.119351	0.0187859
0.0365192	0.0062375	-0.962446	0.02325	-1.84267	0.0603216	-2.47389	0.107905	-3.48685	0.359567	-0.778238	0.0349723	-0.604645	0.0310058	-0.157136	0.0191718
0.0389273	0.00648328	-1.0151	0.0242821	-1.8359	0.0594193	-2.49698	0.109515	-3.40669	0.32943	-0.840111	0.0369291	-0.640643	0.0320594	-0.136486	0.0185435
0.0402805	0.0127204	-1.02205	0.008268	-1.87344	0.0205328	-2.56819	0.0416723	-3.38032	0.0970267	-0.811599	0.0156829	-0.640654	0.0134239	-0.170688	0.0119691
0.041453	0.00673509	-1.03879	0.0239852	-1.92475	0.0625346	-2.65116	0.12381	-3.63843	0.403883	-0.830652	0.0353561	-0.605481	0.029829	-0.153787	0.0183812
0.044058	0.00698967	-1.06857	0.0244774	-2.02639	0.0692293	-2.7659	0.139329	-3.37197	0.307341	-0.860387	0.036453	-0.697587	0.032599	-0.207918	0.0191602
0.0466992	0.00724799	-1.11577	0.0249577	-1.95658	0.0624342	-2.73846	0.131358	-3.15496	0.240035	-0.876016	0.0360905	-0.673456	0.0310701	-0.241199	0.0193292
0.0470022	0.0138058	-1.11029	0.00845254	-1.97291	0.0219236	-2.78777	0.0593814	-3.2202	0.0791691	-0.884416	0.0182194	-0.675478	0.0163311	-0.228205	0.0120015
0.0494618	0.00751267	-1.18149	0.0262318	-1.99623	0.0642244	-2.51903	0.103313	-3.48045	0.330259	-0.835018	0.0338287	-0.733215	0.0326588	-0.255064	0.0192886
0.0523037	0.00778037	-1.20641	0.0263697	-2.08104	0.0687218	-2.75096	0.129806	-3.27429	0.265142	-0.893268	0.0355064	-0.736579	0.0322488	-0.266785	0.019166
0.0541958	0.0149039	-1.20992	0.00873192	-2.03508	0.0218491	-2.66395	0.0416045	-3.29865	0.0826901	-0.964653	0.0166597	-0.758618	0.013664	-0.267693	0.0119063
0.055178	0.00805237	-1.23901	0.0270077	-2.09912	0.0691723	-2.62931	0.112699	-3.44044	0.310207	-0.968768	0.037992	-0.770029	0.0330355	-0.299559	0.0194782
0.0581774	0.00832622	-1.30414	0.0282482	-2.05605	0.0650005	-2.62768	0.1112	-3.46469	0.312094	-0.995748	0.038624	-0.752888	0.0315789	-0.331896	0.019774
0.0612068	0.00860457	-1.28461	0.0274083	-2.0927	0.06687	-2.69812	0.118356	-3.33951	0.274566	-1.01922	0.0389421	-0.819006	0.0336278	-0.345229	0.0198769
0.0619512	0.0160192	-1.30522	0.00914887	-2.12558	0.0237147	-2.78336	0.0487937	-3.25448	0.0771787	-1.00673	0.0176474	-0.796745	0.0150913	-0.359013	0.0125887
0.0643637	0.00888965	-1.35681	0.029407	-2.21943	0.0759153	-2.98769	0.158985	-3.54192	0.336223	-0.985917	0.0374952	-0.810815	0.0333643	-0.372978	0.020382
0.0676	0.0091832	-1.38377	0.0315385	-2.23779	0.0811519	-2.87706	0.148742	-3.60438	0.374451	-1.16188	0.0473471	-0.804571	0.0345615	-0.408642	0.0219016
0.070225	0.0171561	-1.42105	0.00961201	-2.23422	0.0274096	-2.92066	0.0505788	-3.11474	0.0640827	-1.08268	0.0172715	-0.86763	0.0142636	-0.420138	0.0126798
0.0708624	0.0094714	-1.39338	0.0342106	-2.13339	0.0787568	-2.89016	0.162576	-3.11458	0.246452	-1.13012	0.0490741	-0.926063	0.0422122	-0.405326	0.0236976
0.078961	0.0183043	-1.49424	0.00991489	-2.31285	0.0256097	-2.82998	0.0437119	-3.13555	0.063751	-1.1655	0.0180209	-0.934906	0.0143893	-0.503707	0.0133246
0.0882684	0.0194719	-1.59049	0.0104013	-2.40745	0.0273106	-2.93064	0.0470075	-3.24656	0.0695268	-1.18947	0.0176884	-1.03341	0.0151867	-0.527027	0.0132086
0.0980316	0.0206583	-1.69658	0.011073	-2.48367	0.0284613	-2.87451	0.0428939	-3.14446	0.0609666	-1.26105	0.0183944	-1.06883	0.0151617	-0.612028	0.0137572
0.108307	0.0218654	-1.7481	0.0112869	-2.46117	0.0273142	-2.95682	0.0458877	-3.11081	0.0579486	-1.35023	0.0197931	-1.12209	0.0156017	-0.716482	0.014908
0.119163	0.0231008	-1.8259	0.0116934	-2.51964	0.027943	-2.99923	0.0466744	-3.09427	0.0552655	-1.44025	0.0208922	-1.21762	0.0165358	-0.783163	0.0153394
0.130465	0.0243449	-1.86089	0.0118223	-2.54057	0.0281776	-2.87107	0.0402429	-3.05206	0.0522674	-1.47618	0.0212756	-1.29753	0.017528	-0.844965	0.0159564
0.142355	0.0256262	-1.92867	0.0121828	-2.53628	0.027071	-2.95414	0.0426516	-3.10306	0.0535403	-1.54532	0.0220133	-1.35161	0.017882	-0.91564	0.0165127
0.154685	0.0269174	-1.98374	0.012543	-2.62411	0.0291024	-2.84072	0.0370157	-3.0743	0.0508678	-1.67855	0.0246179	-1.44914	0.0191957	-0.97829	0.0170799
0.167608	0.0282486	-2.00914	0.0125662	-2.62167	0.0284411	-2.87208	0.037609	-3.02023	0.0473318	-1.7345	0.0255104	-1.50157	0.0197673	-1.0687	0.0182434
0.180965	0.0295908	-2.04024	0.0126377	-2.61608	0.0276873	-2.8632	0.0366041	-3.10505	0.0505036	-1.81388	0.0269376	-1.58346	0.0209289	-1.13396	0.018979
0.194834	0.0309598	-2.06087	0.0126148	-2.58261	0.0262166	-2.91136	0.0377467	-3.05138	0.0468442	-1.8513	0.027339	-1.67588	0.0223365	-1.20939	0.0200109
0.209306	0.0323635	-2.10123	0.0129861	-2.59055	0.0263093	-2.86703	0.0358369	-3.16388	0.0521312	-1.95826	0.0302368	-1.70735	0.0228719	-1.25647	0.0206563
0.224202	0.0337795	-2.09342	0.012547	-2.63991	0.0268134	-2.91111	0.0364732	-3.2169	0.0533877	-2.03879	0.0317175	-1.77183	0.0235866	-1.34108	0.021763
0.23961	0.0352342	-2.11198	0.0125566	-2.63817	0.026479	-2.83506	0.0332858	-3.18705	0.0512632	-2.12295	0.0341096	-1.86861	0.0256469	-1.42354	0.023235
0.25553	0.0367094	-2.14317	0.0127155	-2.6292	0.0258603	-2.91348	0.0355008	-3.24262	0.0534753	-2.09568	0.0325527	-1.96489	0.0277759	-1.50791	0.0248899
0.272067	0.0382229	-2.19089	0.0131035	-2.61047	0.0248672	-2.92281	0.0352876	-3.17887	0.0490627	-2.24205	0.037145	-1.96068	0.027208	-1.57812	0.0261092
0.289014	0.0397609	-2.20976	0.0130276	-2.68564	0.026364	-2.92385	0.0345611	-3.30915	0.0549608	-2.27856	0.0377391	-2.04806	0.0289815	-1.61364	0.0265143
0.306473	0.0413207	-2.23536	0.0130688	-2.71226	0.0265981	-2.99399	0.0364736	-3.22011	0.049357	-2.37466	0.0408161	-2.12946	0.030737	-1.70781	0.0285221
0.324444	0.0429137	-2.27349	0.0134416	-2.74904	0.0273368	-3.02679	0.037353	-3.41123	0.0593675	-2.45811	0.0440477	-2.2465	0.0342299	-1.70455	0.0281498
0.342927	0.0445407	-2.32311	0.0138395	-2.75948	0.0269771	-3.10554	0.0398186	-3.43178	0.0595698	-2.54092	0.046993	-2.2621	0.03416	-1.7687	0.0294548
0.362043	0.0461985	-2.35197	0.01397	-2.82767	0.0285723	-3.12108	0.0397067	-3.3645	0.0549898	-2.55648	0.0470891	-2.30705	0.0352444	-1.82844	0.0308687
0.381553	0.0478841	-2.40791	0.0144513	-2.88058	0.029507	-3.13747	0.0398053	-3.4688	0.0599982	-2.56966	0.0467918	-2.37035	0.0368247	-1.93265	0.0335655
0.401576	0.049606	-2.48011	0.0154711	-2.85884	0.0286886	-3.16186	0.0405182	-3.47351	0.0598664	-2.68112	0.0521161	-2.40714	0.0380646	-1.93816	0.0336227
0.42211	0.0513523	-2.51375	0.0157271	-3.01976	0.0333043	-3.19298	0.0412795	-3.53417	0.0628955	-2.75414	0.0555425	-2.4523	0.0393011	-1.97938	0.034514
0.443156	0.0531229	-2.56016	0.0170197	-3.00309	0.0340989	-3.2634	0.0458633	-3.5552	0.0667294	-2.7362	0.0565054	-2.49265	0.0424236	-2.09339	0.0400984
0.464715	0.054945	-2.61044	0.0195534	-3.03313	0.0376771	-3.3036	0.0523273	-3.59588	0.0763725	-2.75358	0.0629641	-2.51758	0.0476259	-2.11895	0.0450696
0.469362	0.102628	-2.62458	0.00921925	-3.06691	0.0205206	-3.30621	0.0342103	-3.59147	0.0624972	-2.78387	0.0439516	-2.53739	0.0315683	-2.12061	0.0236332
0.486785	0.0567788	-2.67418	0.0224544	-3.20328	0.0491766	-3.30523	0.0559	-3.56386	0.0796818	-2.88752	0.0774121	-2.61008	0.0561245	-2.12645	0.0490223
0.509368	0.0586661	-2.70909	0.0246077	-3.2764	0.0565848	-3.3543	0.0633388	-3.68871	0.0964539	-2.98084	0.0913163	-2.66068	0.0632809	-2.31277	0.0629631
0.532462	0.0605651	-2.77514	0.0278992	-3.1492	0.0522107	-3.57199	0.084202	-3.67904	0.101422	-2.94379	0.0932281	-2.65531	0.0667217	-2.26563	0.0636765
0.555919	0.0625111	-2.83421	0.0312187	-3.29092	0.0633815	-3.57383	0.0883683	-3.60163	0.0991584	-2.98353	0.102462	-2.74834	0.0773852	-2.35625	0.0734828
0.602486	0.118262	-2.93882	0.00896935	-3.3948	0.0206059	-3.59183	0.0330697	-4.11589	0.0771331	-2.92711	0.0370032	-2.86625	0.0320372	-2.39191	0.022506
0.751862	0.134574	-3.22895	0.0105351	-3.70405	0.0250279	-3.96053	0.0426359	-4.25421	0.0793733	-3.22312	0.0444937	-3.09749	0.0361297	-2.67562	0.0266511
0.917572	0.151616	-3.47425	0.0122746	-3.88904	0.0277211	-4.18953	0.0494421	-4.6026	0.103754	-3.46923	0.0524519	-3.33537	0.0422635	-2.91391	0.0311442
1.1004	0.169518	-3.70966	0.0148265	-4.17185	0.0353605	-4.46068	0.0623169	-4.75342	0.116215	-3.57015	0.0558289	-3.61917	0.0539533	-3.14272	0.0376038
1.29732	0.188094	-4.00069	0.0185566	-4.43318	0.0431333	-4.773	0.0802199	-5.1467	0.162409	-3.90835	0.0737415	-3.77644	0.0594939	-3.44331	0.0476704
1.5129	0.207698	-4.30407	0.0244726	-4.80217	0.0613255	-5.24799	0.126562	-5.06483	0.147204	-4.10324	0.0881028	-4.19697	0.089129	-3.69843	0.060393
1.7424	0.228096	-4.5998	0.0310974	-5.09944	0.0783244	-5.39198	0.13854	-5.76924	0.282383	-4.37163	0.10946	-4.50036	0.114569	-4.03653	0.0802715
1.9881	0.249401	-4.84153	0.0390223	-5.27503	0.0921509	-5.82339	0.211005	-6.12223	0.397696	-4.8887	0.181335	-4.75124	0.145626	-4.29293	0.102555
2.25	0.27171	-4.92914	0.0401123	-5.35019	0.0936881	-5.69836	0.175494	-6.07144	0.356856	-4.77073	0.151997	-4.87575	0.155337	-4.55099	0.125011
2.52492	0.294823	-5.22231	0.0530375	-5.77063	0.141058	-5.89581	0.211317	-5.90897	0.300031	-5.47855	0.305041	-4.90231	0.157754	-5.04166	0.201876
2.81904	0.319144	-5.46156	0.065212	-5.98671	0.169691	-6.05251	0.239665	-6.91063	0.791823	-5.20547	0.225275	-5.20998	0.208127	-4.95296	0.179228
3.12582	0.3443	-5.70497	0.0812794	-6.31662	0.230854	-6.34528	0.314471	-7.24825	1.08515	-5.7593	0.383172	-5.46721	0.263599	-5.04219	0.191535
3.44845	0.370472	-5.70819	0.0798448	-5.78966	0.133341	-7.18408	0.712868	-6.82487	0.69694	-5.58807	0.316378	-5.83761	0.373776	-5.24824	0.230293
3.78302	0.397558	-5.68581	0.0763544	-6.18839	0.194338	-6.18921	0.257515	-7.62844	1.52245	-5.69781	0.345503	-6.67743	0.847626	-5.72583	0.36341
4.13716	0.42592	-5.92217	0.0944286	-6.44135	0.244974	-7.06142	0.602698	-6.44403	0.455437	-8.77921	7.35315	-5.99813	0.419425	-5.48221	0.278463
4.50288	0.454957	-5.95165	0.0967462	-6.19703	0.190542	-7.49104	0.921478	-6.65312	0.558508	-5.98343	0.447057	-6.49181	0.684222	-5.53142	0.291108
4.8841	0.484874	-6.07726	0.104473	-6.55865	0.261243	-7.06499	0.573739	-7.28402	1.00181		2.29618	-9.06356	8.54512	-5.96841	0.429711
5.27621	0.515906	-6.2529	0.124347	-7.10172	0.448433	-8.75895	3.11761		238.93	-8.23601	4.05039	-6.7333	0.829431	-6.13807	0.508203
5.68346	0.547843	-6.45055	0.148842	-7.23932	0.506478	-8.74931	3.03967		1.27922	-6.26722	0.556377	-7.56977	1.88498	-8.2474	4.12339
6.10584	0.581179	-6.43778	0.14458	-7.58891	0.707428	-7.33164	0.724385	-7.29449	0.979301	-6.42522	0.641828		2.10277	-6.8479	1.00172
6.54336	0.615455	-6.83774	0.21098	-7.41835	0.583431	-8.27221	1.81407	-7.28925	0.952361	-7.40253	1.66904	-7.36946	1.48593	-5.92978	0.391169
6.99074	0.649895	-7.03008	0.252187	-8.11126	1.15236	-8.7557	2.9088	-6.38727	0.382199	-7.16137	1.29565	-8.13125	3.14429	-7.68629	2.23804
7.4529	0.685776	-7.15437	0.283131	-9.33364	3.8776	-7.69183	0.995225		4.37598	-7.06639	1.16725	-7.02767	1.03366	-8.73311	6.32105
7.92422	0.722892	-7.22104	0.301447	-8.4593	1.61127		3.22664	-8.30564	2.57247	-6.50357	0.663022	-8.81688	6.17138	-6.84888	0.957413
8.4158	0.760642	-8.72896	1.32565	-8.51649	1.66199		1.00029		2.48303	-9.64266	14.9068	-10.4077	29.4957		2.24277
8.91023	0.798786	-7.49185	0.379226		1.50851	-7.69856	0.957286		4.2884	-8.85785	6.6964		0.665644	-8.24442	3.71083
9.4249	0.838724	-7.51445	0.387215	-7.60062	0.655157	-9.80818	7.88655		0.71164	-10.356	29.9642		11.3899	-7.05904	1.13302
9.94772	0.879335	-7.76953	0.493667		3.06187	-7.49744	0.773093	-7.3104	0.900501		1.08559	-10.295	25.6417	-7.48458	1.71386
10.4782	0.919955	-9.10202	1.85364		1.04858		0.963983	-7.95561	1.70213	-8.85372	6.52958		0.767786	-8.2464	3.6378
11.029	0.962426	-7.81876	0.506043	-8.15127	1.09571	-7.6874	0.914059		2.29298	-7.29933	1.35987	-8.34572	3.56552	-7.48829	1.67888
11.5804	1.00525		2.88512	-9.20894	3.12612		2.95883	-6.44853	0.368243	-8.2382	3.44439		0.96027		0.893393
12.1522	1.04929	-8.96653	1.57292		0.576843	-9.72785	6.9406	-7.68122	1.25749		4.5075	-8.39228	3.68505		0.987388
12.7306	1.09324		13.9902		0.574385		0.556979		0.857511		1.50271	-6.9957	0.908147	-6.34252	0.524922
13.3152	1.13849	-9.28506	2.1889	-15.7674	2220.21	-7.68851	0.913854	-7.70473	1.30387	-8.58419	4.90809	-7.12915	1.05432		1.26842
13.9129	1.18465		0.522879		1.07175		0.568772		0.477875	-8.23601	3.94135		0.933702		0.798526
14.5237	1.23095	-9.06486	2.16523	-8.71066	2.36124		0.814488	-7.22348	0.993583	-7.60475	2.27064		0.924827	-6.60171	0.851271
15.1399	1.27858		5.49489		0.483206	-6.76101	0.477911	-7.171	1.00973		0.551511		0.861689		31.0772
15.7688	1.32711	-10.1965	7.54477	-8.21446	1.61531	-7.1834	0.763767		1.17582		4.21859	-7.9836	3.43148		9.37186
16.4025	1.37538		93.4277		16.0768		16.4863		1.10669	-6.16673	0.652706	-6.52563	0.859281		2.18201
17.0486	1.42533		18.9363	-8.1719	1.77903	-7.68185	1.44635		4.31409		2.73332	-8.01578	4.07471		4.37474
17.7073	1.47532		1.997	-9.84522	10.1532		0.75705	-6.41744	0.613377		0.507836		21.7278	-7.3302	2.43307
18.3612	1.52546		2.88428		1.51645		22.0557		1.58626		0.670438	-6.64708	1.17262		4.94287
19.0358	1.57679	-9.05548	3.40274		1.80595	-7.92771	2.26314		1.24482		0.728322		3.67216	-6.94791	1.90239
19.7136	1.62948		0.941429	-6.82307	0.621011		1.40364		194.743		1.06922	-7.27795	2.61335		3.13588
20.3943	1.68176		4.48585		2.87085		2.92069	-6.48064	0.90085		0.442754	-6.40856	1.20199	-8.7461	13.8341
21.0865	1.73394	-8.58147	2.75697	-9.20974	8.01729	-7.48195	1.88412	-7.92555	4.11987		1.3846	-7.83453	5.4101		3.72695
21.7902	1.78784	-7.4454	1.01282	-7.20715	1.23709		37.6322	-6.30384	0.930338		0.36769	-6.26896	1.28923		4.99889
22.496	1.84218		1.27605		0.906893		0.928546	-8.08596	6.52916	-6.22698	1.58582		1.04878	-6.53191	2.19805
23.2035	1.89597	-8.2699	3.42825		6.61307	-5.9695	0.702683		2.52049	-5.54459	1.00507	-7.8116	8.92674	-6.01061	1.63563
23.9219	1.95151		1.26155		3.6747		0.621732		0.66905	-7.50705	11.8934		0.87205	-6.24113	3.43898

## Sheet: Fig 2c
	{I(0)/c}1/2 (cm-1/2 mg-1/2)
	hBiPdFICD		dBiPhFICD
%D2O	Mean	SEM	Mean	SEM
0	0.49566	0.002798	0.617932	0.00281375
10	0.39815	0.00305978	0.511581	0.00344294
20	0.351541	0.00361384
60	0.0706271	0.00497921	0.168707	0.00733454
80	-0.185658	0.00471107
90	-0.242842	0.00301489	-0.10974	0.00507
100	-0.318036	0.00181758	-0.202333	0.00184123

## Sheet: Fig 2d
	Rg2 (Å2)
	hBiPdFICD		dBiPhFICD
1/Δρ (10-10 cm2)	Mean	SEM	Mean	SEM
0.288684	3321	194.85
0.344828	2645.4	265.29
0.427899	3282	354.9
-0.956023	7182	876.3
-0.621504	5379	428.7
-0.460193	4875	197.31
0.231267			4176	157.23
0.265957			3636	232.35
1.06157			4119	1349.7
-1.33511			541.2	1595.4
-0.761615			1433.1	314.1

## Sheet: Fig 3a
Time (s)	BiP-AMP + FICD(H363A) 50 nM	BiP-AMP + FICD(L258D-H363A) 50 nM	BiP-AMP + FICD(∆TPR1, H363A) 500 nM	BiP-AMP + TPR 500 nM	BiP + FICD(H363A) 50 nM	BiP + FICD(L258D-H363A) 50 nM	BiP + FICD(∆TPR1, H363A) 500 nM	BiP + TPR 500 nM
0	0	0	0	0	0	0	0	0
0.19	0.0119542	0.00985622	0.0102636	0.0304287	0.012525	0.0150226	0.00860964	0.0193027
0.39	0.0153155	0.00546932	0.00494325	0.0293423	0.0139242	0.0155433	0.00842391	0.0286537
0.59	0.0175116	0.0119172	1.823e-05	0.0309442	0.0117057	0.0134727	0.00890767	0.0276059
0.79	0.0273823	0.0125883	0.00624383	0.040523	0.0178804	0.0141612	0.0113796	0.0348564
0.99	0.0232158	0.0170796	0.00717425	0.0400366	0.0185007	0.011139	0.0104592	0.0388339
1.19	0.0260711	0.0176471	0.0020045	0.0350502	0.0167053	0.013811	0.00384663	0.0354865
1.39	0.0345505	0.0219816	0.00660515	0.0453815	0.0270985	0.0235328	0.0109651	0.0454496
1.59	0.0385624	0.0295929	0.00303435	0.0417544	0.0288656	0.0205642	0.0114605	0.0382564
1.79	0.0423967	0.0260285	0.00794243	0.0421708	0.0295187	0.0209211	0.00790523	0.0435359
1.99	0.0420685	0.0297501	0.00516224	0.043278	0.0301415	0.02148	0.00953257	0.0444855
2.19	0.0468677	0.0284484	0.00364959	0.042126	0.0320091	0.0252487	0.00705099	0.0453815
2.39	0.055716	0.0421542	0.00972199	0.0498536	0.0417882	0.0239619	0.0189203	0.0517496
2.59	0.0586952	0.0364171	0.00794113	0.0483476	0.0425224	0.0267736	0.0065571	0.0482072
2.79	0.0585215	0.0382977	0.00528979	0.0430553	0.0428423	0.0242649	0.00582146	0.0445977
2.99	0.0683658	0.0420976	0.0075165	0.0459834	0.0453656	0.0295976	0.0144764	0.0470581
3.19	0.0664333	0.0489432	0.00323296	0.0485434	0.0445687	0.0301452	0.0121706	0.0433323
3.39	0.0663816	0.0495944	0.00582385	0.0425413	0.0443987	0.025221	0.00598013	0.0428589
3.59	0.0739094	0.0492785	0.00360131	0.0418347	0.0454808	0.0229977	0.00728142	0.0416559
3.79	0.0733185	0.0507746	0.00469291	0.0431798	0.0484313	0.0253602	0.00804424	0.0435268
3.99	0.086606	0.0603665	0.00972783	0.050006	0.0551914	0.0350495	0.0101322	0.0499911
4.19	0.0773101	0.0576231	0.00451231	0.0391571	0.049033	0.0299497	0.00625335	0.0418694
4.39	0.0847718	0.0640117	0.00230789	0.0422817	0.0602573	0.0334023	0.00852334	0.0460099
4.59	0.0880976	0.0644894	0.00265193	0.0443446	0.0587033	0.0304577	0.0112337	0.042565
4.79	0.0907156	0.0737635	0.00900257	0.0444238	0.0612835	0.0322064	0.0131484	0.0440286
4.99	0.0967667	0.0682631	0.00413441	0.0416266	0.0660506	0.035624	0.0110112	0.0426389
5.19	0.100302	0.0798447	0.00423943	0.0426363	0.0659145	0.0370091	0.00704478	0.0430614
5.39	0.100102	0.0776036	0.00062811	0.0451989	0.0653175	0.0354723	0.0113498	0.0401664
5.59	0.107584	0.078781	0.00287544	0.043285	0.0685418	0.0364012	0.00993108	0.0463608
5.79	0.109963	0.0810219	0.0046755	0.0475544	0.0701216	0.0393957	0.0116008	0.0464216
5.99	0.112178	0.0836949	0.00379335	0.0426656	0.0731212	0.039679	0.00565909	0.0461923
6.19	0.119391	0.087067	0.00569081	0.0460221	0.0782543	0.0390018	0.0146357	0.0418551
6.39	0.119117	0.0914775	0.00971055	0.0458427	0.0786912	0.0465139	0.00960504	0.045661
6.59	0.12439	0.0933689	0.00515079	0.0470801	0.0837859	0.0426619	0.0109128	0.0405737
6.79	0.126987	0.0946024	0.00787986	0.0498707	0.0826827	0.0488776	0.00685608	0.0448419
6.99	0.126046	0.0946643	-0.0025662	0.0416064	0.080397	0.0396645	0.00695454	0.0406996
7.19	0.136026	0.0975701	0.00154876	0.0430881	0.0854859	0.0462751	0.00890325	0.0436406
7.39	0.139408	0.109828	0.00682545	0.0458488	0.086701	0.0505221	0.00937819	0.0458452
7.59	0.139821	0.104589	0.00092828	0.0423292	0.0854843	0.0457328	0.00958037	0.0409084
7.79	0.147663	0.108209	0.00744676	0.0447773	0.0915785	0.0513078	0.00918828	0.0452505
7.99	0.147598	0.112394	0.00535106	0.0461116	0.0905965	0.0486608	0.0103364	0.0454152
8.19	0.149575	0.114221	0.00444102	0.0505336	0.0963707	0.0510316	0.00782549	0.0442873
8.39	0.154636	0.114526	0.0062542	0.0433323	0.094599	0.0475153	0.0113982	0.0427308
8.59	0.158339	0.115969	0.0021497	0.0436493	0.0921638	0.0498139	0.00436496	0.0434687
8.79	0.160439	0.116529	0.00205779	0.0393833	0.0970391	0.0465437	0.00866138	0.0442312
8.99	0.163248	0.122073	-9.406e-05	0.0378367	0.096186	0.0520112	0.00648116	0.0432749
9.19	0.166407	0.125953	0.00423527	0.0394065	0.0987239	0.0489278	0.00826132	0.0407413
9.39	0.1706	0.132723	0.00247991	0.046478	0.0993092	0.0582355	0.0103977	0.0500456
9.59	0.173774	0.130973	0.00461936	0.0447336	0.104983	0.0576121	0.00785803	0.0467354
9.79	0.176242	0.139163	0.00540781	0.0449766	0.106455	0.0565609	0.00994514	0.0418405
9.99	0.180748	0.135983	0.00411439	0.0420081	0.103215	0.054741	0.00578593	0.0402789
10.19	0.187062	0.139518	0.00624645	0.0470409	0.108714	0.061763	0.00965904	0.0449679
10.39	0.191594	0.144642	0.00881302	0.0476135	0.111681	0.0578828	0.0107187	0.0419622
10.59	0.194844	0.144191	0.00393342	0.0453384	0.111204	0.0576829	0.00773751	0.0413854
10.79	0.192191	0.148694	0.00588154	0.0405781	0.113995	0.0591114	0.00734209	0.0445669
10.99	0.196209	0.151929	0.00495851	0.0392768	0.112187	0.0650622	0.0101435	0.0451665
11.19	0.20716	0.15787	0.00648141	0.0460067	0.116465	0.0666627	0.0112675	0.0444063
11.39	0.205164	0.152876	0.00859701	0.0457492	0.113684	0.0611217	0.0107504	0.0390365
11.59	0.207316	0.159602	0.00542545	0.0427415	0.117388	0.0629442	0.00780737	0.0449502
11.79	0.208613	0.156295	0.00185752	0.0416699	0.11924	0.0651501	0.00436353	0.0418223
11.99	0.209801	0.16047	0.00098396	0.0434663	0.118219	0.0693201	0.0106002	0.0421879
12.19	0.219475	0.17195	0.0100814	0.0470473	0.125666	0.0735208	0.0112189	0.0448887
12.39	0.222527	0.168062	0.00082707	0.0463743	0.121324	0.069456	0.00548696	0.0396615
12.59	0.2207	0.169788	0.00333297	0.0403814	0.119101	0.0705777	0.00770139	0.041406
12.79	0.224924	0.1761	0.00284708	0.0441949	0.123739	0.0666945	0.00817	0.0420517
12.99	0.223457	0.17189	-0.001134	0.0406021	0.126029	0.070291	0.00584328	0.0365967
13.19	0.231646	0.174708	0.00472843	0.0422225	0.13203	0.072672	0.0126595	0.0430146
13.39	0.229168	0.173107	0.00642001	0.0406596	0.125765	0.0667529	0.00962602	0.042242
13.59	0.245472	0.180387	0.00534212	0.0444657	0.132136	0.07403	0.010362	0.0441822
13.79	0.242677	0.185327	0.00729597	0.0478638	0.132453	0.073887	0.0067749	0.0426607
13.99	0.24008	0.186611	0.00176251	0.042959	0.129941	0.0741312	0.00639128	0.0404671
14.19	0.248116	0.188881	0.00525046	0.0471534	0.134571	0.076293	0.0093733	0.0446179
14.39	0.244658	0.187235	-0.0010513	0.039785	0.130421	0.0710353	0.00311088	0.0401096
14.59	0.255575	0.194898	0.00271559	0.0442315	0.134667	0.0759276	0.00813221	0.0444422
14.79	0.253323	0.19489	0.00300348	0.0417164	0.134245	0.0781875	0.00561487	0.0365412
14.99	0.260186	0.198581	0.0045545	0.0416526	0.137816	0.0796802	0.00983702	0.0428952
15.19	0.265667	0.20406	0.00637638	0.0443573	0.14277	0.0824256	0.0123383	0.048253
15.39	0.266044	0.206583	0.00420499	0.0440719	0.139462	0.081427	0.00898659	0.0425166
15.59	0.269244	0.205343	0.00560737	0.0430775	0.140214	0.0814524	0.00956308	0.0432035
15.79	0.27026	0.208901	0.00087559	0.0432747	0.138071	0.0830497	0.00782918	0.0454146
15.99	0.276739	0.210077	0.00285649	0.0464247	0.135585	0.080833	0.00363087	0.038768
16.19	0.280902	0.211539	0.00689017	0.0484307	0.144819	0.0845207	0.0088638	0.0464586
16.39	0.28024	0.215311	0.00988137	0.0448895	0.150727	0.0875009	0.0110551	0.0433382
16.59	0.282658	0.218874	0.00149476	0.0432493	0.143475	0.0809463	0.00902795	0.0422374
16.79	0.283819	0.222973	-0.0027014	0.0409353	0.149066	0.0852426	0.00633394	0.0417944
16.99	0.289576	0.224465	0.00984919	0.0471328	0.152638	0.0916282	0.0126269	0.0479416
17.19	0.294246	0.225781	0.00118959	0.0421705	0.14802	0.090343	0.0086826	0.0485315
17.39	0.29436	0.228574	0.00143098	0.0387352	0.147462	0.0871227	0.00561045	0.0448372
17.59	0.291093	0.223021	-0.0014222	0.0418302	0.145629	0.0893909	7.426e-05	0.0399017
17.79	0.30129	0.227862	0.00354421	0.0439287	0.149769	0.0941518	0.011265	0.0469429
17.99	0.303604	0.231557	0.0094825	0.0455714	0.148567	0.0882958	0.00970899	0.0432969
18.19	0.30213	0.234509	0.00227212	0.03913	0.145917	0.0903174	0.00372599	0.0447035
18.39	0.304758	0.239789	0.00474763	0.0401559	0.148582	0.0901781	0.00560247	0.0403371
18.59	0.311893	0.24119	0.00481224	0.0484907	0.156038	0.0958879	0.00904297	0.0416577
18.79	0.316271	0.241315	0.00699746	0.0467773	0.156961	0.0964509	0.00892877	0.045051
18.99	0.316346	0.248031	-0.0011319	0.0469514	0.155224	0.092138	0.010378	0.0429658
19.19	0.314218	0.251323	0.00094342	0.0438986	0.155682	0.0925087	0.00536477	0.0426347
19.39	0.319811	0.246028	0.00444639	0.045268	0.158544	0.0996341	0.00772345	0.0406054
19.59	0.32413	0.253643	0.00409674	0.0465907	0.156026	0.0955316	0.00892197	0.0451022
19.79	0.321528	0.254842	0.00504148	0.0454716	0.162053	0.0993738	0.0102915	0.0418413
19.99	0.327276	0.252817	-0.001196	0.0439123	0.158457	0.0966463	0.00783466	0.0414325
20.19	0.335638	0.256531	0.00722003	0.0468523	0.16049	0.10211	0.00596094	0.0460843
20.39	0.337336	0.260702	0.00781202	0.0495476	0.161624	0.103276	0.0109868	0.0456093
20.59	0.339997	0.261375	0.00829387	0.0433822	0.162597	0.101269	0.00943052	0.050027
20.79	0.342304	0.268399	0.00377917	0.048843	0.162185	0.10131	0.0116628	0.045051
20.99	0.344325	0.26496	0.00192928	0.048087	0.160447	0.0990326	0.00714516	0.0433026
21.19	0.346771	0.269738	0.00525605	0.0440785	0.165326	0.107072	0.00312184	0.045876
21.39	0.34881	0.270655	0.00591158	0.0449459	0.164204	0.10495	0.00840126	0.0457327
21.59	0.353241	0.27423	0.00859606	0.0442658	0.162145	0.102583	0.0125883	0.04322
21.79	0.355016	0.277939	0.00279736	0.0443013	0.165572	0.106048	0.010605	0.046294
21.99	0.353925	0.278342	0.00419056	0.0451823	0.161071	0.107628	0.00978612	0.0408727
22.19	0.358719	0.284441	0.00819993	0.0491665	0.16603	0.106692	0.00942838	0.0473112
22.39	0.363119	0.287543	0.00758958	0.0439982	0.165863	0.109815	0.0100008	0.0445381
22.59	0.364744	0.283731	0.00725579	0.0446259	0.160895	0.110637	0.00985359	0.042543
22.79	0.374027	0.292903	0.00789368	0.0450482	0.170448	0.110815	0.0130491	0.0504305
22.99	0.37317	0.294707	0.00959265	0.045392	0.171313	0.115382	0.00969338	0.0439498
23.19	0.3752	0.298912	0.0029968	0.044917	0.171314	0.115268	0.0136715	0.0473071
23.39	0.37151	0.294681	0.00176417	0.0454265	0.170828	0.113196	0.00874745	0.0438062
23.59	0.380999	0.297278	0.00473845	0.0473382	0.172521	0.115916	0.00588369	0.0477886
23.79	0.375277	0.297091	0.0041933	0.0457756	0.167664	0.112219	0.00806176	0.0435374
23.99	0.379239	0.300346	0.00595223	0.0424465	0.170319	0.116303	0.0103484	0.0446464
24.19	0.386281	0.307371	0.00957846	0.0478832	0.173121	0.117073	0.00875615	0.0450203
24.39	0.388715	0.307387	0.00242042	0.0480261	0.173569	0.118058	0.00553834	0.0455042
24.59	0.392192	0.304011	0.0074755	0.0425866	0.171837	0.115777	0.00846219	0.0426484
24.79	0.391438	0.306176	-0.0032066	0.0431146	0.168664	0.115959	0.00362968	0.044708
24.99	0.393867	0.31124	0.00314903	0.0449572	0.174063	0.116104	0.0132189	0.0445449
25.19	0.398783	0.313761	0.00552475	0.0466172	0.174917	0.125796	0.00836312	0.0482777
25.39	0.395764	0.314753	0.00770831	0.0407887	0.171226	0.114282	0.0061854	0.0438529
25.59	0.400577	0.314095	0.0067606	0.043726	0.173247	0.116806	0.00646781	0.0402532
25.79	0.404874	0.314947	0.0031557	0.044575	0.169528	0.122575	0.0049585	0.0426239
25.99	0.40457	0.318117	0.00371635	0.0418075	0.172088	0.121929	0.00475752	0.0421982
26.19	0.410349	0.321736	0.00312197	0.0407564	0.17295	0.122237	0.00972509	0.0413792
26.39	0.41301	0.327654	0.00567639	0.0494139	0.176808	0.128932	0.0105551	0.0481068
26.59	0.415808	0.329368	0.010151	0.0436161	0.17676	0.125657	0.00557183	0.0441413
26.79	0.416999	0.326904	0.00645124	0.0435374	0.180928	0.129686	0.0115	0.0472491
26.99	0.416178	0.33216	0.00022328	0.0421246	0.17551	0.124417	0.00120162	0.0438927
27.19	0.42258	0.335914	0.00323904	0.0441814	0.177396	0.125268	0.00469279	0.0423871
27.4	0.422721	0.339508	0.00593209	0.0421917	0.178345	0.129097	0.00717543	0.0489336
27.59	0.422605	0.330199	0.00451648	0.040539	0.175251	0.126551	0.00505208	0.0393725
27.79	0.426051	0.339446	0.00564063	0.0478628	0.176573	0.129387	0.00717449	0.0468217
27.99	0.431575	0.341768	0.00671387	0.0422688	0.177693	0.129882	0.00475918	0.0422009
28.19	0.42927	0.339786	0.00329077	0.0449714	0.176366	0.127626	0.00556766	0.041379
28.39	0.437931	0.351698	0.00353825	0.051596	0.184992	0.136403	0.0128164	0.0477923
28.59	0.435629	0.347103	0.00491762	0.0448635	0.176548	0.133459	0.0101186	0.0416633
28.79	0.437753	0.344681	0.00359856	0.0444155	0.175977	0.13398	0.0113519	0.0441413
28.99	0.443056	0.349274	0.00636601	0.0445512	0.176539	0.131094	0.00569569	0.0425805
29.19	0.445605	0.349883	0.00734019	0.0441628	0.176576	0.132507	0.00697171	0.0462314
29.39	0.45018	0.357942	0.00714683	0.049297	0.178476	0.14154	0.0124662	0.0479853
29.59	0.44635	0.362208	0.00147592	0.0423878	0.181427	0.133607	0.00578355	0.0441971
29.79	0.449201	0.361617	0.00422633	0.0454066	0.180422	0.137568	0.0101197	0.0442667
29.99	0.450662	0.364137	0.00684142	0.0445288	0.179707	0.138646	0.00673627	0.0460852
30.19	0.456888	0.366938	0.00415337	0.0479059	0.185224	0.140952	0.00977921	0.0449377
30.39	0.458083	0.366971	0.00707483	0.048259	0.185317	0.144982	0.0156448	0.0437217
30.59	0.456824	0.365481	0.00646782	0.0428523	0.178172	0.139876	0.00495433	0.0448566
30.79	0.456796	0.370953	0.00512934	0.0419559	0.179256	0.136611	0.00837659	0.0424843
30.99	0.464738	0.373958	0.00617456	0.0474615	0.187153	0.144374	0.00657665	0.0448955
31.19	0.468113	0.373106	0.00791919	0.0482668	0.187311	0.143477	0.00708674	0.0477407
31.39	0.46579	0.373932	0.00220883	0.0430909	0.183191	0.139888	0.00784957	0.0400056
31.59	0.472008	0.373072	0.00343525	0.0420086	0.182573	0.140646	0.00434731	0.0424592
31.79	0.467525	0.378331	0.00383686	0.0433326	0.180984	0.146145	0.00548314	0.0455587
31.99	0.478538	0.386069	0.00319015	0.0490771	0.187626	0.149849	0.0145453	0.0478394
32.19	0.4741	0.384908	0.00604772	0.0455746	0.184216	0.148036	0.00861513	0.0461872
32.39	0.474258	0.384124	0.00338101	0.0397718	0.186546	0.147561	0.0047258	0.0444179
32.59	0.476768	0.385539	0.00638592	0.0432734	0.183754	0.145492	0.00668358	0.0429971
32.79	0.482074	0.387413	0.00519645	0.0467487	0.182845	0.152803	0.00431811	0.0450644
32.99	0.485965	0.390218	0.00623929	0.044014	0.184055	0.150301	0.0106132	0.0444871
33.19	0.488794	0.389842	0.00174737	0.046977	0.181151	0.146787	0.00829565	0.0404129
33.39	0.483085	0.394748	0.00500893	0.0418519	0.185693	0.151961	0.00653087	0.0376897
33.59	0.489181	0.396186	0.00487494	0.0501356	0.185091	0.15365	0.00923943	0.0445722
33.79	0.490421	0.395376	0.0040803	0.0443663	0.187917	0.148738	0.00888419	0.0441875
33.99	0.496858	0.394336	0.011133	0.0519274	0.191645	0.160189	0.0164349	0.0446067
34.19	0.497982	0.401553	0.00335777	0.0474483	0.188929	0.15349	0.0115671	0.0462842
34.39	0.499934	0.402157	0.00644922	0.0477075	0.191141	0.157686	0.0120555	0.0466206
34.59	0.499543	0.406644	0.00444591	0.0433652	0.185192	0.153921	0.00773298	0.0399563
34.79	0.50239	0.405534	0.0113834	0.0479416	0.186917	0.16032	0.0106133	0.0445451
34.99	0.503569	0.401462	0.00385117	0.0450275	0.186507	0.15294	0.00313221	0.0417449
35.19	0.505887	0.406236	0.00801754	0.046238	0.186386	0.156205	0.0107406	0.0407526
35.39	0.502571	0.404689	0.00385583	0.0420762	0.183284	0.154263	0.0066955	0.0396024
35.59	0.511363	0.410958	0.00066661	0.038299	0.18036	0.157611	0.00664173	0.0436703
35.79	0.510491	0.413691	0.00300538	0.0466784	0.186538	0.159698	0.00984847	0.0459345
35.99	0.516005	0.41431	0.00483393	0.0454517	0.187953	0.15959	0.0110078	0.0423326
36.19	0.511285	0.41418	0.00638675	0.0449552	0.187374	0.157391	0.00450074	0.0429986
36.39	0.510848	0.416389	0.00071358	0.0438462	0.185041	0.159089	0.00255095	0.0396072
36.59	0.516753	0.419953	0.00593507	0.0463453	0.189639	0.163097	0.00980281	0.043524
36.79	0.517603	0.417347	0.00244796	0.0422194	0.183835	0.160878	0.00602268	0.0434207
36.99	0.524761	0.42262	0.00266564	0.0479147	0.188572	0.167593	0.00766551	0.044001
37.19	0.522345	0.426088	0.00360381	0.0445643	0.187682	0.165246	0.011284	0.038836
37.39	0.529133	0.425643	0.00405597	0.0428328	0.189643	0.161908	0.00486373	0.0430263
37.59	0.525469	0.430666	0.00017738	0.0460522	0.188354	0.168296	0.00500559	0.0415229
37.79	0.529244	0.429922	0.00225186	0.0471136	0.194116	0.169402	0.0114933	0.0441241
37.99	0.529414	0.433343	0.00228524	0.0417551	0.189561	0.16787	0.00910687	0.0429831
38.19	0.535404	0.432202	-0.0012087	0.0434899	0.190338	0.169684	0.00618457	0.0414565
38.39	0.536398	0.428915	-0.0001847	0.0444295	0.190765	0.171025	0.00564705	0.0427329
38.59	0.534733	0.436787	0.00166237	0.0458621	0.187067	0.168793	0.00468909	0.042425
38.79	0.541867	0.43772	0.00510406	0.0438872	0.192749	0.169503	0.00541578	0.0396092
38.99	0.53913	0.445594	0.00382972	0.0503899	0.191923	0.174591	0.0113906	0.0445969
39.19	0.540092	0.438873	0.00130331	0.0394023	0.188982	0.17585	0.00141405	0.0423963
39.39	0.545236	0.443242	0.00297081	0.0457349	0.193342	0.173267	0.00942361	0.0440549
39.59	0.545735	0.444917	0.00837684	0.0419073	0.191331	0.176133	0.00754618	0.04167
39.79	0.549897	0.445893	0.00201582	0.0441955	0.186357	0.172129	0.0122624	0.0405127
39.99	0.546046	0.450971	0.00577211	0.0410885	0.190125	0.174609	0.00921833	0.0404067
40.19	0.551375	0.448094	0.00339329	0.0421041	0.188891	0.179507	0.0109016	0.0404062
40.39	0.552876	0.457123	0.0119976	0.0476199	0.194789	0.1818	0.0108197	0.047614
40.59	0.558598	0.458235	0.00864791	0.0485602	0.195861	0.183006	0.0128437	0.0442654
40.79	0.558101	0.456819	0.0110267	0.0461981	0.191651	0.179703	0.0110496	0.0452204
40.99	0.556484	0.454513	0.00146258	0.0394415	0.188461	0.180168	0.00378072	0.0430841
41.19	0.560911	0.453772	0.00707983	0.0441957	0.19264	0.178949	0.0109504	0.0478538
41.39	0.558661	0.459445	0.00750851	0.0430797	0.187825	0.181001	0.0049095	0.0426644
41.59	0.562709	0.45933	0.00352549	0.0430346	0.193015	0.182647	0.00752627	0.042249
41.79	0.565144	0.459289	0.00454414	0.0424003	0.19257	0.185296	0.00917052	0.0408291
41.99	0.563617	0.458352	-0.0019177	0.0432959	0.188275	0.180374	0.00483118	0.0411477
42.19	0.568627	0.467082	0.00783181	0.0448986	0.193127	0.183938	0.0106418	0.0438303
42.39	0.568378	0.472403	0.00530576	0.042015	0.194063	0.183077	0.00870405	0.0467262
42.59	0.5738	0.467232	0.00671696	0.0487012	0.193964	0.189558	0.00955295	0.0478002
42.79	0.569291	0.470605	0.00732052	0.0454213	0.19312	0.188371	0.00928305	0.0452163
42.99	0.573986	0.474842	0.0102582	0.0453735	0.195467	0.191159	0.0119609	0.0462184
43.19	0.574167	0.466935	0.00681758	0.0451836	0.190265	0.188927	0.00621831	0.0448898
43.39	0.579607	0.474263	0.00216734	0.0444698	0.193966	0.190196	0.00814961	0.0391155
43.59	0.58172	0.4796	0.00123417	0.0454476	0.190166	0.190191	0.0123594	0.0420916
43.79	0.58175	0.475615	0.00502872	0.045216	0.193963	0.188097	0.0115821	0.0456022
43.99	0.582226	0.47868	0.00542724	0.0432796	0.190124	0.191263	0.00567209	0.0426953
44.19	0.579698	0.476805	0.0042572	0.0447814	0.193152	0.191328	0.0114725	0.0394818
44.39	0.586796	0.482894	0.00557077	0.0450465	0.197439	0.197263	0.0136901	0.0476205
44.59	0.586448	0.481424	0.00581562	0.044624	0.192389	0.19444	0.00533663	0.0465102
44.79	0.590568	0.481936	0.00396395	0.0440296	0.191243	0.197556	0.0110708	0.0429351
44.99	0.58943	0.484236	0.00549507	0.041537	0.192515	0.191901	0.00587772	0.0426093
45.19	0.591368	0.488693	0.00870013	0.0462812	0.19529	0.196264	0.00929986	0.0439038
45.39	0.600867	0.493029	0.0118592	0.0489716	0.195468	0.200262	0.015135	0.0483981
45.59	0.590258	0.486524	0.00089443	0.0417879	0.189039	0.195583	0.00422882	0.0445886
45.79	0.591326	0.49063	0.00399494	0.044116	0.191635	0.195439	0.00721227	0.0417079
45.99	0.599523	0.494444	0.00038243	0.0495	0.195932	0.202045	0.00667428	0.0415009
46.19	0.595501	0.491099	0.00027013	0.0477788	0.194564	0.199313	0.0073055	0.0394641
46.39	0.598649	0.490934	0.00647748	0.0447937	0.189489	0.196916	0.00374984	0.0381634
46.59	0.599834	0.493985	0.00389159	0.0428181	0.194663	0.200616	0.00254201	0.0406836
46.79	0.60851	0.497333	0.00884306	0.0499565	0.195557	0.203367	0.0125205	0.0446478
46.99	0.603725	0.496439	0.00702918	0.0470591	0.197306	0.199908	0.00626194	0.0454793
47.19	0.604997	0.49806	0.00477564	0.044653	0.195387	0.196358	0.00515734	0.0410433
47.39	0.603813	0.502137	0.00253749	0.0422893	0.193438	0.203256	0.0061953	0.0474455
47.59	0.608499	0.500471	0.00224017	0.0465324	0.192999	0.203409	0.00886737	0.0450463
47.79	0.608131	0.503696	0.00496507	0.0440024	0.193538	0.202457	0.00408136	0.0434759
47.99	0.610157	0.50671	0.00945079	0.049504	0.196959	0.206338	0.00840794	0.0446314
48.19	0.611781	0.503239	-0.0016501	0.0405855	0.194147	0.203223	0.0065627	0.0408684
48.39	0.612836	0.504038	0.009184	0.041	0.193302	0.208439	0.0045545	0.0450594
48.59	0.614599	0.510471	0.00465559	0.0452253	0.19497	0.209404	0.00560271	0.0428557
48.79	0.617234	0.508474	0.00232172	0.0460887	0.194057	0.207104	0.00486766	0.0393627
48.99	0.616055	0.507715	0.00551259	0.0391208	0.192082	0.209215	0.00266515	0.0435508
49.19	0.616285	0.506982	0.00012743	0.0425946	0.192058	0.206804	0.00678943	0.0393318
49.39	0.623131	0.51335	0.00716638	0.0441375	0.199411	0.210276	0.0118817	0.0424689
49.59	0.622901	0.513194	0.00563156	0.0429337	0.194322	0.212172	0.00952624	0.0444792
49.79	0.622055	0.513062	0.00609779	0.046897	0.196101	0.208366	0.00416015	0.0408804
49.99	0.625504	0.520254	0.0109549	0.0468956	0.194889	0.216672	0.0073552	0.0461163
50.19	0.62403	0.518732	0.00374829	0.0464846	0.19348	0.208895	0.00659631	0.0453548
50.39	0.625611	0.512221	0.00310194	0.0437196	0.192065	0.208337	0.00607406	0.0398171
50.59	0.620336	0.51628	-0.0036709	0.0421758	0.192654	0.213015	0.00363171	0.0342374
50.79	0.629115	0.520503	0.0027566	0.0450428	0.196114	0.216569	0.0109094	0.0412984
50.99	0.62831	0.517678	0.0029	0.0409676	0.197284	0.212016	0.00581848	0.0449271
51.19	0.63282	0.522325	0.00503671	0.0434203	0.197426	0.219079	0.00864123	0.0373954
51.39	0.631014	0.521961	0.00281524	0.0450734	0.197329	0.210936	0.00186609	0.0434002
51.59	0.636142	0.523834	0.00467277	0.0397304	0.193705	0.214879	0.00703585	0.0394467
51.79	0.635272	0.527085	0.00038147	0.0424342	0.191069	0.216458	0.00399506	0.0394336
51.99	0.634296	0.530175	0.00423479	0.045746	0.199366	0.21974	0.00107705	0.0395818
52.19	0.638527	0.535361	0.00594569	0.0453573	0.20243	0.223891	0.00831031	0.048827
52.39	0.638732	0.532009	0.00155746	0.0408928	0.193293	0.217345	0.00861763	0.0392712
52.59	0.641454	0.531423	0.0101448	0.0431755	0.197368	0.223463	0.00883554	0.0465029
52.79	0.639721	0.53099	0.00667214	0.044665	0.197426	0.223973	0.00829732	0.0434605
52.99	0.643224	0.533137	0.00964391	0.0435731	0.196264	0.226672	0.0113969	0.0449254
53.19	0.641654	0.537778	-0.0003213	0.0436151	0.19616	0.219443	0.00508701	0.0388068
53.39	0.649578	0.539173	0.0030992	0.044349	0.195542	0.226484	0.00669121	0.0440476
53.59	0.645859	0.536741	0.00026464	0.0373755	0.196138	0.223918	0.00172555	0.0421216
53.79	0.647469	0.533647	0.00447059	0.0418056	0.19822	0.221891	0.00569808	0.0425073
53.99	0.653221	0.540483	0.0089544	0.0453179	0.197591	0.231373	0.00968897	0.0452285
54.19	0.64924	0.545229	0.00889373	0.0474376	0.195755	0.229306	0.0120914	0.0456333
54.39	0.654377	0.54694	0.00858462	0.0471306	0.194553	0.234239	0.0119305	0.0437328
54.59	0.651	0.545429	0.00724483	0.0460238	0.19608	0.232902	0.0111347	0.0449648
54.79	0.654695	0.548483	0.00889789	0.04664	0.197947	0.230854	0.00891279	0.0400517
54.99	0.656019	0.545836	0.00797606	0.0437247	0.19877	0.231483	0.00909531	0.0420624
55.19	0.663178	0.55083	0.00693738	0.0471416	0.200587	0.235309	0.0108119	0.046635
55.39	0.655477	0.543924	0.00331187	0.0424424	0.199906	0.22877	0.00546931	0.0375266
55.59	0.657887	0.54921	0.0041337	0.0451848	0.196769	0.236762	0.00618719	0.0408609
55.79	0.66063	0.55177	0.00797629	0.0453055	0.197329	0.237306	0.00953339	0.0462375
55.99	0.661241	0.554579	0.00657331	0.0442486	0.198322	0.230298	0.00729119	0.0408511
56.19	0.660775	0.552378	0.00109005	0.0451394	0.191768	0.232346	0.00483059	0.0406909
56.39	0.666689	0.55358	0.00437951	0.0442405	0.195825	0.236978	0.00363826	0.0364569
56.59	0.661175	0.552564	0.00036288	0.043531	0.194408	0.233953	0.00778162	0.0400454
56.79	0.667037	0.557059	0.00653493	0.0463368	0.202171	0.237679	0.00464308	0.0451645
56.99	0.66594	0.553932	0.00814306	0.0468581	0.195259	0.237236	0.00883983	0.0447377
57.19	0.667899	0.557205	0.00478672	0.0443891	0.198896	0.238493	0.00961541	0.0445048
57.39	0.665825	0.560927	0.0104873	0.0443409	0.194908	0.236174	0.00366973	0.0383539
57.59	0.664824	0.555955	0.00226676	0.0476026	0.200103	0.235368	0.00140582	0.0442895
57.79	0.668667	0.555704	0.00387347	0.0410122	0.196187	0.236969	0.00058233	0.0375497
57.99	0.667745	0.557344	0.0051738	0.0426974	0.195809	0.238239	0.00740098	0.0388373
58.19	0.675569	0.562408	0.0128644	0.0471879	0.200053	0.240393	0.0124232	0.0423151
58.39	0.673383	0.563671	0.00589275	0.0451824	0.19848	0.244614	0.0114069	0.046252
58.59	0.671651	0.560318	0.00780546	0.0467353	0.198406	0.240055	0.00571775	0.0415493
58.79	0.674813	0.563487	0.005921	0.044362	0.198322	0.242744	0.0152613	0.0416224
58.99	0.676559	0.561546	0.00594163	0.0474847	0.20067	0.24564	0.00629162	0.0422747
59.19	0.677423	0.569979	0.00770962	0.0459951	0.200164	0.244993	0.0126325	0.0439914
59.39	0.6752	0.568048	0.00369978	0.0434369	0.200365	0.245806	0.00749337	0.0452152
59.59	0.684144	0.56722	0.00820458	0.04809	0.201739	0.251912	0.0119956	0.0422468
59.79	0.682075	0.575134	0.00474489	0.046411	0.200719	0.246929	0.00327813	0.0408637
59.99	0.681734	0.576079	0.00425493	0.0464814	0.2023	0.248662	0.00886844	0.0436554
60.19	0.682281	0.569251	0.00257492	0.0435986	0.193812	0.243133	0.00585532	0.0400615
60.39	0.68175	0.57307	0.00229418	0.0406734	0.195068	0.246717	0.00360166	0.0436693
60.59	0.682888	0.574551	0.00455868	0.045153	0.197848	0.246893	0.00175022	0.0432863
60.79	0.688384	0.574926	0.01035	0.0438672	0.196494	0.246679	0.0110346	0.0480932
60.99	0.685645	0.575762	0.00051379	0.0420132	0.195817	0.246462	0.00894045	0.0396157
61.19	0.685598	0.574695	0.00665283	0.0421455	0.199459	0.248085	0.00811647	0.0486332
61.39	0.691971	0.577256	0.00477958	0.0454186	0.198966	0.254243	0.00401234	0.0450811
61.59	0.688761	0.578981	-0.0010586	0.0447033	0.193925	0.250354	0.00956523	0.0369811
61.79	0.689476	0.578123	0.00645172	0.0413989	0.197529	0.252345	0.00942372	0.0415628
61.99	0.687223	0.576846	-0.0005837	0.0416274	0.195707	0.250747	0.00598311	0.0437518
62.19	0.690928	0.580177	0.00611114	0.0434836	0.205101	0.257284	0.00810229	0.0414917
62.39	0.693001	0.58665	0.00412977	0.0442881	0.199529	0.254722	0.0084021	0.0414016
62.59	0.694794	0.584791	0.00801396	0.0470908	0.202374	0.255887	0.0106274	0.0442803
62.79	0.695234	0.582365	0.00756049	0.0465116	0.198273	0.260814	0.00426375	0.0396283
62.99	0.696126	0.578243	0.00403011	0.0412004	0.196303	0.255038	0.0104902	0.0407116
63.19	0.697742	0.583481	0.00371801	0.0427734	0.197228	0.257336	0.00699149	0.0388694
63.39	0.694187	0.58437	0.00227177	0.0429642	0.198356	0.260998	0.00727725	0.0451902
63.59	0.693833	0.587773	0.00344204	0.0474277	0.195705	0.257777	0.00612913	0.0394354
63.79	0.695451	0.583047	-0.0002411	0.0396782	0.193672	0.255154	0.00868319	0.0378538
63.99	0.698008	0.587332	0.00746882	0.0449395	0.198883	0.259674	0.00324511	0.0401038
64.19	0.69858	0.585657	0.0016563	0.0417135	0.200269	0.260971	0.00514352	0.0408441
64.39	0.699653	0.588178	0.00349151	0.0473939	0.19659	0.25962	0.0117079	0.0388024
64.59	0.697536	0.589933	-0.0018476	0.0407073	0.197927	0.259143	0.00225853	0.0383001
64.79	0.704121	0.582977	0.00432646	0.0418209	0.196952	0.26114	0.00336956	0.0428538
64.99	0.703707	0.588509	0.0064156	0.0449291	0.197309	0.25944	0.00820242	0.0433488
65.19	0.706184	0.589442	0.0072962	0.0486105	0.196834	0.267947	0.00737964	0.0452024
65.39	0.707775	0.594502	0.0110346	0.0498455	0.198804	0.265421	0.00929736	0.0450553
65.59	0.703242	0.589891	-0.001184	0.0402592	0.197283	0.262837	0.00740288	0.0406232
65.79	0.71168	0.600937	0.0101744	0.04698	0.202961	0.270674	0.0154103	0.0489918
65.99	0.709403	0.596572	0.0025419	0.0459614	0.199426	0.269685	0.00433504	0.0437038
66.19	0.707661	0.59948	0.00495506	0.0404127	0.200748	0.267085	0.00557839	0.04278
66.39	0.709739	0.598082	0.00577581	0.0482326	0.198451	0.267842	0.0122956	0.0437127
66.59	0.713082	0.600245	0.0066601	0.0491131	0.203683	0.274697	0.0109531	0.0460963
66.79	0.712819	0.605852	0.00288057	0.0463949	0.202382	0.271946	0.00838958	0.0414706
66.99	0.712008	0.59753	0.00361215	0.0448189	0.197751	0.270789	0.00856756	0.0465262
67.19	0.709011	0.600795	0.00347173	0.0404994	0.198435	0.270916	0.0067588	0.0425335
67.39	0.713858	0.602158	0.00440478	0.049391	0.202721	0.269945	0.00615167	0.0429435
67.59	0.712496	0.59822	0.00280488	0.0440338	0.200104	0.272333	0.0047729	0.0404907
67.79	0.718743	0.600605	0.00905824	0.0461429	0.198355	0.275544	0.00849294	0.0446243
67.99	0.715624	0.600117	0.00470555	0.0442705	0.201139	0.275716	0.00626635	0.0411088
68.19	0.715246	0.603207	0.00461101	0.0439899	0.202142	0.27348	0.0114891	0.0429137
68.39	0.719491	0.609053	0.00935411	0.0459035	0.199565	0.272381	0.00510311	0.0472813
68.6	0.718663	0.602762	0.00312662	0.0484335	0.201329	0.276323	0.00659096	0.0446612
68.79	0.719555	0.603835	0.0044204	0.0428669	0.198937	0.275752	0.00707912	0.0416298
68.99	0.724613	0.608812	0.0108346	0.0478216	0.203464	0.286448	0.00836789	0.0463797
69.19	0.718602	0.608733	0.0066353	0.0415506	0.206553	0.279937	0.0110121	0.0466189
69.39	0.716467	0.603015	-0.0024785	0.0414494	0.196038	0.272361	0.00620031	0.0413824
69.59	0.720168	0.608221	0.00596237	0.0467735	0.198743	0.276742	0.0107179	0.0427666
69.79	0.722751	0.612014	0.00652933	0.0448301	0.200277	0.280691	0.00397955	0.0419178
69.99	0.722016	0.606329	0.00683463	0.0469524	0.200403	0.280583	0.0098114	0.0427508
70.19	0.723705	0.606235	0.00015879	0.0393342	0.196648	0.276653	0.00614655	0.0410978
70.39	0.719951	0.609665	0.00462377	0.0438378	0.195646	0.279137	0.00606238	0.0377287
70.59	0.728305	0.611508	0.0063299	0.0445774	0.198571	0.280564	0.00840544	0.0400339
70.79	0.728539	0.61264	0.0106838	0.0467729	0.198807	0.286315	0.01059	0.0454235
70.99	0.723011	0.61029	0.00572252	0.0413657	0.197735	0.279506	0.00116299	0.037886
71.19	0.730476	0.607655	0.00824642	0.0434919	0.197558	0.28408	0.00475179	0.0430959
71.39	0.73213	0.616254	0.00532949	0.0490007	0.204712	0.290032	0.0133799	0.0450955
71.59	0.730672	0.616614	0.0052191	0.0422915	0.198107	0.284375	0.00996243	0.0396678
71.79	0.727566	0.616302	0.00643313	0.0431533	0.19613	0.282957	0.0088402	0.0449811
71.99	0.728493	0.617443	0.00412738	0.0434094	0.196969	0.287307	0.0101968	0.0421177
72.19	0.733164	0.618756	0.00746572	0.0474852	0.198074	0.2885	0.00613283	0.0475361
72.39	0.731539	0.614335	0.00370801	0.0431532	0.198441	0.28594	0.0146319	0.0431837
72.59	0.734367	0.627824	0.0103103	0.0504541	0.203173	0.291576	0.0114726	0.0454352
72.79	0.733414	0.61749	0.00395358	0.0460011	0.196955	0.290022	0.00719726	0.0437626
72.99	0.735627	0.61726	0.00553775	0.0464162	0.203115	0.290455	0.0106292	0.0467271
73.19	0.736402	0.625214	0.00747335	0.0485489	0.20136	0.292178	0.00844419	0.0438018
73.39	0.739726	0.625879	0.00776195	0.0502079	0.204566	0.293711	0.0123708	0.049171
73.59	0.73745	0.626485	0.00831222	0.0498331	0.202389	0.292681	0.015473	0.0428009
73.79	0.738721	0.621771	0.00291955	0.0428265	0.199528	0.287003	0.00730502	0.0447465
73.99	0.735552	0.62041	0.00263548	0.0427967	0.202394	0.29117	0.00527763	0.039039
74.19	0.73701	0.629457	0.00589967	0.0454745	0.200513	0.291936	0.00974487	0.0416692
74.39	0.7364	0.622136	0.00370252	0.0421606	0.201473	0.289228	0.00952505	0.0372449
74.59	0.737689	0.624308	0.00525284	0.0448268	0.199524	0.291874	0.0080372	0.0438853
74.79	0.743337	0.630635	0.00619661	0.049827	0.197389	0.296623	0.00772034	0.0388334
74.99	0.739874	0.622882	0.00667011	0.0423275	0.199936	0.293507	0.00807677	0.0425
75.19	0.744511	0.632295	0.00906288	0.0493378	0.204694	0.298266	0.0126328	0.048794
75.39	0.748079	0.631301	0.00937033	0.0507875	0.208384	0.300212	0.0139056	0.0459321
75.59	0.742778	0.628452	0.0055623	0.0420275	0.199087	0.299157	0.00167929	0.0430944
75.79	0.742996	0.630098	0.00704741	0.0423319	0.202225	0.300105	0.0117408	0.0465211
75.99	0.745625	0.630452	0.00795114	0.0501417	0.204303	0.299954	0.0113503	0.0452341
76.19	0.741043	0.629887	0.00345087	0.0452717	0.200111	0.30232	0.00507664	0.0448851
76.39	0.743723	0.628448	0.00279856	0.043752	0.196719	0.299237	0.00472318	0.0411721
76.59	0.750293	0.632818	0.00994563	0.0465283	0.20152	0.303595	0.0109572	0.0443819
76.79	0.749004	0.629386	0.00736368	0.0439268	0.199939	0.298927	0.00829732	0.0435975
76.99	0.750618	0.631734	0.00260889	0.0433137	0.200765	0.299711	0.00457369	0.0423409
77.19	0.747279	0.633004	0.00500989	0.0461053	0.200248	0.301951	0.00952803	0.044687
77.39	0.746545	0.63372	0.00544965	0.0429596	0.2028	0.3011	0.00310694	0.0457077
77.59	0.746212	0.631347	0.00530148	0.0436708	0.201686	0.303202	0.00832736	0.041671
77.79	0.752384	0.634964	0.00717186	0.0443348	0.198129	0.305152	0.00529181	0.0419173
77.99	0.746523	0.632185	0.00508511	0.0458489	0.200114	0.305706	0.007892	0.0401583
78.19	0.759972	0.635513	0.00895178	0.0474982	0.204951	0.309097	0.00968575	0.0441661
78.39	0.749584	0.635979	0.00508893	0.0445837	0.199354	0.303525	0.00886511	0.0403429
78.59	0.752634	0.638253	0.0086906	0.0479189	0.20199	0.304934	0.00791502	0.0433067
78.79	0.751808	0.634319	0.00934303	0.0416765	0.203137	0.302711	0.00940906	0.0438137
78.99	0.751771	0.637319	0.00950634	0.0419655	0.199894	0.306065	0.0109217	0.0442695
79.19	0.75281	0.641339	0.00546658	0.0453574	0.202975	0.310586	0.00433563	0.0455679
79.39	0.756234	0.639064	0.00947153	0.0467771	0.202945	0.310107	0.00967919	0.0470121
79.59	0.754541	0.637412	0.0043627	0.0480807	0.203062	0.31143	0.0140209	0.0481801
79.79	0.754974	0.637626	0.00476121	0.0437077	0.200443	0.311629	0.00940357	0.045667
79.99	0.759165	0.645574	0.00436782	0.0473995	0.199116	0.315598	0.0117233	0.0454179
80.19	0.754002	0.6378	0.00901508	0.0398658	0.198961	0.308707	0.00819873	0.0434878
80.39	0.754398	0.644161	0.00935256	0.0428195	0.201672	0.310605	0.00768219	0.044821
80.59	0.756049	0.638119	0.00422894	0.0467707	0.195714	0.31202	0.00689327	0.0455334
80.79	0.757376	0.641207	-0.0012614	0.0437336	0.198073	0.313767	0.00308763	0.0406054
80.99	0.762779	0.644546	0.00859117	0.0485191	0.200592	0.316064	0.00759505	0.0459613
81.19	0.756447	0.643652	0.00504935	0.0408628	0.20126	0.315332	0.00949513	0.0399507
81.39	0.758046	0.64177	0.00330364	0.0399857	0.195878	0.313451	0.005944	0.040357
81.59	0.761267	0.645627	0.0142433	0.0460083	0.201537	0.319725	0.00883603	0.0437635
81.79	0.759279	0.642081	0.00687134	0.0449893	0.200743	0.320885	0.00869953	0.0445572
81.99	0.761092	0.643652	0.010354	0.0454182	0.201671	0.315396	0.00696432	0.0407439
82.19	0.758648	0.645266	0.00300109	0.0431575	0.202909	0.316172	0.00946879	0.042446
82.39	0.766103	0.644917	0.00832319	0.0411479	0.199707	0.320009	0.0105929	0.0412617
82.59	0.765061	0.642698	0.00224077	0.0410561	0.202159	0.31805	0.00428628	0.0448953
82.79	0.763397	0.648443	0.00562393	0.0469267	0.203083	0.3216	0.00877129	0.0456502
82.99	0.762148	0.647532	0.0101085	0.0443696	0.202264	0.31871	0.0125145	0.0441929
83.19	0.768927	0.655713	0.00998402	0.0491618	0.201312	0.323093	0.0120156	0.0497022
83.39	0.760963	0.651479	0.00948274	0.0448368	0.203559	0.32013	0.0109757	0.0428272
83.59	0.766689	0.650936	0.0025903	0.0428771	0.201373	0.321616	0.00704228	0.0452886
83.79	0.764626	0.645406	0.0013256	0.0415628	0.199403	0.320271	0.00930976	0.0434977
83.99	0.766514	0.654467	0.00361645	0.0472415	0.2028	0.324471	0.00875448	0.0454396
84.19	0.773871	0.656488	0.00837624	0.0481617	0.205651	0.32514	0.012167	0.0486065
84.39	0.763611	0.647216	0.00173449	0.0439443	0.198848	0.324003	0.00561535	0.0400025
84.59	0.765251	0.646526	0.00220084	0.0456172	0.204767	0.323728	0.00566291	0.0397803
84.79	0.76785	0.647008	0.00524068	0.0403047	0.20106	0.320395	0.00581216	0.0400993
84.99	0.769813	0.657876	0.00616002	0.0435444	0.204102	0.327878	0.00883412	0.0464928
85.19	0.771391	0.657203	0.00762629	0.0425575	0.202136	0.335505	0.0104776	0.0436128
85.39	0.773414	0.658197	0.00801921	0.0448614	0.205973	0.32761	0.0112419	0.0473757
85.59	0.769332	0.654374	0.00621819	0.0433397	0.200692	0.326307	0.00626718	0.0398128
85.79	0.76881	0.65654	0.00338805	0.0404038	0.199553	0.32657	0.0030986	0.0454599
85.99	0.766898	0.653565	0.00231635	0.0418417	0.200913	0.330874	0.00355147	0.0398638
86.19	0.772379	0.657889	0.00557101	0.0489823	0.208585	0.329156	0.0125098	0.0453905
86.39	0.773157	0.662235	0.00757479	0.047629	0.206259	0.335062	0.0155567	0.0476317
86.59	0.772216	0.655056	-0.0004991	0.0419682	0.20364	0.327848	0.00866615	0.0413553
86.79	0.771958	0.656213	0.0007993	0.039715	0.202205	0.33074	0.0064187	0.0432058
86.99	0.778512	0.660427	0.00822985	0.0514011	0.205942	0.337777	0.0120454	0.0457975
87.19	0.773223	0.654531	0.00457442	0.0478258	0.204684	0.33535	0.0109541	0.0431776
87.39	0.772608	0.659208	0.0050689	0.0453002	0.201906	0.334468	0.011025	0.0470849
87.59	0.772625	0.654024	-0.0020915	0.0387219	0.196835	0.329728	0.00426673	0.0389029
87.79	0.774583	0.654947	0.00652599	0.0460421	0.201811	0.335977	0.00489759	0.0425603
87.99	0.776263	0.656515	0.00556052	0.0457367	0.201407	0.333754	0.00342821	0.0468627
88.19	0.782226	0.66558	0.0110663	0.0505267	0.203933	0.341023	0.0112045	0.049882
88.39	0.778024	0.657719	0.00485754	0.0445163	0.199786	0.331338	0.00820827	0.0442721
88.59	0.779159	0.66488	0.0114115	0.0475768	0.203549	0.341309	0.00938582	0.0460161
88.79	0.777211	0.661741	0.00550329	0.0425069	0.2047	0.339044	0.0104282	0.0400835
88.99	0.781878	0.66591	0.00767112	0.0486621	0.204042	0.342487	0.0101364	0.0489817
89.19	0.779112	0.659114	0.00757515	0.0442364	0.202019	0.340601	0.00793063	0.0504281
89.39	0.778048	0.66118	0.0024389	0.042241	0.201223	0.337304	0.00811612	0.0452109
89.59	0.775424	0.655672	0.00331604	0.0415961	0.20077	0.333744	0.00651907	0.0400894
89.79	0.783353	0.666263	0.00857877	0.0484988	0.203874	0.342196	0.00650214	0.049828
89.99	0.782161	0.656981	0.00593924	0.0465565	0.201719	0.340168	0.00737785	0.0446439
90.19	0.786378	0.668148	0.00237202	0.0427604	0.202437	0.341217	0.00548969	0.0432355
90.39	0.784197	0.668294	0.0032568	0.0451254	0.201232	0.338394	0.00974225	0.0417632
90.59	0.78439	0.659228	0.00493407	0.0430315	0.204414	0.340315	0.00815689	0.038946
90.79	0.781616	0.660679	0.00492537	0.044108	0.199244	0.34004	0.0050249	0.0412152
90.99	0.780195	0.661793	0.00369071	0.0419164	0.202353	0.341895	0.00246428	0.0435011
91.19	0.780254	0.663728	0.00281191	0.0445444	0.200097	0.345496	0.00438225	0.0473337
91.39	0.783122	0.664333	0.00117743	0.0431351	0.199907	0.343925	0.00691545	0.0458805
91.59	0.784235	0.66577	0.00620305	0.045015	0.203128	0.348279	0.00848936	0.0456305
91.79	0.786115	0.662855	-0.0001415	0.0402169	0.199916	0.345782	0.00569724	0.0375874
91.99	0.785236	0.666224	0.0045861	0.0458884	0.202511	0.344585	0.00994014	0.0443866
92.19	0.782869	0.664515	0.00399649	0.0440195	0.201358	0.345646	0.00722682	0.0435556
92.39	0.788858	0.668782	0.00958991	0.0455409	0.204076	0.346613	0.0111074	0.0455184
92.59	0.790789	0.667016	0.00859857	0.0454202	0.20305	0.348966	0.00938189	0.0432227
92.79	0.784827	0.673793	0.00531279	0.0484366	0.203448	0.353466	0.00958716	0.0439828
92.99	0.787234	0.672745	0.00670218	0.0458849	0.199776	0.347424	0.00437175	0.0397911
93.19	0.786815	0.664237	0.0034629	0.0404033	0.19832	0.344815	0.00321935	0.0427545
93.39	0.789356	0.675094	0.00958478	0.0428385	0.206868	0.352794	0.0112781	0.0479187
93.59	0.788452	0.666142	0.00405097	0.0469715	0.200544	0.351726	0.00680469	0.0426426
93.79	0.78767	0.666813	0.0105745	0.0455574	0.203175	0.352942	0.0101644	0.0415394
93.99	0.786814	0.671154	0.00659156	0.0445873	0.200688	0.353696	0.0068953	0.042208
94.19	0.791729	0.672751	0.0109258	0.0431988	0.20047	0.355841	0.00863897	0.044985
94.39	0.788189	0.670673	0.00390052	0.0447624	0.203437	0.354094	0.0079702	0.0472407
94.59	0.787094	0.66968	0.00535762	0.0464593	0.200301	0.356836	0.00956356	0.0411651
94.79	0.7884	0.670704	-0.0006123	0.0444061	0.200467	0.352522	0.00291752	0.0431644
94.99	0.792559	0.668223	0.0101625	0.0471171	0.204541	0.361367	0.0091946	0.0425831
95.19	0.78993	0.669743	0.00227654	0.042314	0.198334	0.354435	0.00065719	0.0436633
95.39	0.7979	0.674552	0.00366079	0.0499825	0.205099	0.358624	0.00724017	0.0453974
95.59	0.790617	0.675012	0.00916683	0.0461501	0.205309	0.360025	0.0146579	0.0446969
95.79	0.794618	0.675471	0.00884223	0.0476747	0.200807	0.359223	0.0110831	0.0433375
95.99	0.796467	0.680234	0.00892413	0.0460681	0.204725	0.360205	0.00803065	0.0466672
96.19	0.798667	0.680344	0.0077467	0.0480974	0.207839	0.359699	0.0142054	0.0442486
96.39	0.792075	0.679612	0.0084964	0.0485207	0.204115	0.357446	0.00411843	0.0438499
96.59	0.797885	0.674941	0.006724	0.0449784	0.203628	0.357517	0.00714432	0.0422524
96.79	0.795789	0.674178	0.00446927	0.0443875	0.199988	0.360464	0.00869381	0.0461265
96.99	0.794498	0.677317	0.00969922	0.0451635	0.202548	0.360267	0.00864505	0.0408037
97.19	0.796492	0.675535	0.0056361	0.0455521	0.202911	0.361207	0.0134879	0.0436185
97.39	0.801351	0.677576	0.0102373	0.0471958	0.204711	0.368166	0.0128314	0.0489024
97.59	0.796365	0.677335	0.00250995	0.0427915	0.200508	0.364224	0.00725257	0.0414289
97.79	0.790205	0.673427	0.00047159	0.0385976	0.197877	0.361471	0.00397372	0.0409873
97.99	0.79943	0.679135	0.00651443	0.0463286	0.20483	0.367289	0.0105059	0.0426847
98.19	0.799699	0.680223	0.00541234	0.0439016	0.203622	0.366094	0.00997304	0.0414644
98.39	0.794623	0.678121	0.00285374	0.0430812	0.199168	0.35929	0.00648616	0.0428674
98.59	0.800741	0.677932	0.00873315	0.0459195	0.200176	0.368636	0.00969075	0.0468187
98.79	0.798695	0.680672	0.00486314	0.0464547	0.200362	0.36609	8.58e-06	0.0424316
98.99	0.799972	0.678307	0.00326288	0.0416808	0.2035	0.366396	0.00708544	0.0402813
99.19	0.79607	0.672006	0.00192034	0.0409513	0.201031	0.362281	0.00632703	0.0406955
99.39	0.797441	0.681453	0.00724828	0.0454709	0.205209	0.368045	0.00921332	0.0449582
99.59	0.801258	0.677179	0.00888276	0.0443959	0.20329	0.370096	0.00848316	0.0461216
99.79	0.799317	0.678664	0.00545204	0.0442662	0.200949	0.366766	0.00930857	0.0429399
99.99	0.801651	0.680687	0.00343108	0.0423725	0.204321	0.370386	0.0050466	0.0428026
100.19	0.798447	0.677096	0.00160241	0.0449876	0.19904	0.364602	0.00673019	0.0411627
100.39	0.802348	0.678861	0.00352287	0.0427044	0.200804	0.36918	0.00882637	0.041846
100.59	0.801044	0.673306	0.00650811	0.0439898	0.203755	0.370019	0.00414073	0.0431865
100.79	0.804541	0.682874	0.00597655	0.0454239	0.199144	0.374359	0.00806748	0.0478513
100.99	0.802072	0.681775	0.00570369	0.0443268	0.203529	0.378527	0.0126917	0.043534
101.19	0.804234	0.686687	0.00776053	0.0476636	0.206163	0.374281	0.0121255	0.0495078
101.39	0.802073	0.67999	0.00137818	0.0454655	0.202994	0.374933	0.00784039	0.0452223
101.59	0.807233	0.684228	0.00842822	0.0474339	0.2084	0.374904	0.011318	0.0500051
101.79	0.806034	0.682633	0.00650823	0.0468447	0.205155	0.381061	0.012399	0.0469283
101.99	0.802995	0.683004	0.00685942	0.0433032	0.20145	0.374706	0.00620317	0.0454951
102.19	0.802036	0.680769	0.00344717	0.0418331	0.201752	0.372805	0.00993286	0.0431585
102.39	0.807432	0.687395	0.00587868	0.0455257	0.204884	0.375756	0.00927757	0.0455595
102.59	0.800136	0.681304	0.00035584	0.0421877	0.20048	0.378474	0.00697791	0.0461323
102.79	0.809919	0.681235	0.00188816	0.0471209	0.20415	0.380586	0.0105479	0.046954
102.99	0.803985	0.685569	0.00893414	0.041686	0.203165	0.377647	0.00702893	0.0426106
103.19	0.801622	0.686672	0.00582397	0.0426072	0.198796	0.377485	0.0136249	0.0430604
103.39	0.80925	0.688687	0.00739455	0.0478874	0.207621	0.37724	0.00925004	0.0501268
103.59	0.805409	0.683528	0.00584364	0.0465199	0.199695	0.377599	0.00809061	0.0412498
103.79	0.808131	0.687827	0.00362837	0.0419264	0.20213	0.372167	0.00663923	0.0401415
103.99	0.8106	0.683872	0.00833213	0.0418847	0.200588	0.383674	0.00843047	0.0435114
104.19	0.810613	0.685331	0.00337159	0.0497624	0.206278	0.382853	0.00552474	0.0434277
104.39	0.809217	0.68451	0.00750505	0.0420521	0.202299	0.384661	0.00981008	0.0453038
104.59	0.808281	0.685355	0.00642753	0.0427879	0.201321	0.3837	0.00834071	0.0450996
104.79	0.805583	0.684879	0.00631928	0.0451667	0.202471	0.381003	0.00410663	0.0401971
104.99	0.805909	0.681399	-0.0021921	0.0394598	0.19637	0.379538	0.00591336	0.0394185
105.19	0.812995	0.693929	0.00887358	0.0430183	0.204921	0.3862	0.00624644	0.0465381
105.39	0.809963	0.687355	0.00696576	0.0450137	0.208507	0.387561	0.00468468	0.0419998
105.59	0.810825	0.687776	0.00585008	0.0467098	0.203854	0.384419	0.00991117	0.046049
105.79	0.808125	0.682649	0.00357484	0.0400382	0.198147	0.380289	0.00844835	0.0437252
105.99	0.8076	0.685302	0.00587439	0.0379825	0.204414	0.383578	0.0019611	0.0424983
106.19	0.80458	0.689075	0.00045884	0.0430496	0.202174	0.385541	0.00446224	0.040307
106.39	0.808898	0.690629	0.00969541	0.0441552	0.198997	0.387281	0.00647759	0.045522
106.59	0.814561	0.693606	0.00803077	0.0434237	0.202736	0.394584	0.00675368	0.0475416
106.79	0.807057	0.692378	0.00241625	0.0456252	0.2035	0.388385	0.00451159	0.0448364
106.99	0.812851	0.693532	0.00985479	0.0464124	0.206132	0.389088	0.0106577	0.0471446
107.19	0.807921	0.690388	0.00674974	0.0432525	0.204034	0.386111	0.00450026	0.0405886
107.39	0.811302	0.68932	0.0107255	0.0429472	0.200952	0.38855	0.00798749	0.0427434
107.59	0.816788	0.693654	0.00688172	0.0453758	0.205253	0.395256	0.011654	0.0469965
107.79	0.809613	0.683577	-0.0026045	0.0363951	0.197561	0.385148	0.00504242	0.0372422
107.99	0.816904	0.693341	0.011207	0.0457694	0.203799	0.392188	0.00976704	0.0435548
108.19	0.816184	0.696163	0.0118573	0.0439525	0.203635	0.396601	0.0118983	0.047835
108.39	0.818346	0.693311	0.00807714	0.0453634	0.205671	0.39322	0.011528	0.0454348
108.59	0.810185	0.698134	0.00552892	0.0423555	0.201304	0.388431	0.00492834	0.045199
108.79	0.818636	0.691654	0.0075506	0.0474929	0.204682	0.39834	0.0118366	0.0442874
108.99	0.809676	0.69395	0.00599897	0.0429543	0.199182	0.395512	0.0064485	0.0450104
109.19	0.819026	0.691943	0.00649238	0.0419242	0.205292	0.396841	0.00233757	0.0438558
109.39	0.813282	0.69299	0.00619793	0.042271	0.202149	0.394167	0.00875997	0.0459236
109.59	0.813637	0.690603	0.0028038	0.0413818	0.199056	0.393878	0.00835525	0.0407126
109.79	0.81392	0.698162	0.0050317	0.0419319	0.204441	0.401468	0.0102253	0.0440584
109.99	0.814168	0.696658	0.00668204	0.0434095	0.205242	0.402946	0.00417029	0.0441579
110.19	0.81821	0.696916	0.0050739	0.0457227	0.200097	0.401501	0.00902187	0.0473213
110.39	0.816601	0.69609	0.00812626	0.0470598	0.206099	0.401693	0.01003	0.0454398
110.59	0.817533	0.692556	0.00181889	0.0454032	0.202189	0.399798	0.00460969	0.0460407
110.79	0.814821	0.694755	0.0105554	0.0470235	0.206848	0.400385	0.0090543	0.04595
110.99	0.816415	0.69753	0.00785398	0.0456198	0.203667	0.401613	0.0114731	0.0501994
111.19	0.816542	0.700034	0.0052967	0.0470179	0.201884	0.400656	0.00941252	0.0457356
111.39	0.815816	0.693329	-0.0006875	0.0393626	0.202315	0.400201	0.00369453	0.0433607
111.59	0.813902	0.693545	0.00566542	0.0409781	0.206501	0.403212	0.00751018	0.0471394
111.79	0.817368	0.69399	0.0060333	0.0466639	0.205122	0.398079	0.00673567	0.0448484
111.99	0.818542	0.699589	0.00481676	0.04541	0.20317	0.404164	0.00769817	0.0463152
112.19	0.818373	0.698144	0.00351155	0.0458289	0.203381	0.405086	0.0102313	0.0442874
112.39	0.822339	0.696298	0.00876224	0.0484198	0.206343	0.40801	0.0104198	0.0471535
112.59	0.819093	0.695308	0.00141132	0.0443064	0.200603	0.402502	0.00712906	0.0419825
112.79	0.821012	0.698065	0.00167906	0.0464945	0.202203	0.40215	0.006361	0.0436168
112.99	0.821299	0.698602	0.00636184	0.0437263	0.204409	0.407464	0.0060929	0.046559
113.19	0.821759	0.693653	0.00385511	0.0425475	0.201883	0.405292	0.00335323	0.0453139
113.39	0.820451	0.698419	0.0028398	0.0462371	0.202277	0.404319	0.00442826	0.043312
113.59	0.819133	0.696548	0.00757503	0.0434095	0.202826	0.402599	0.00890278	0.0434297
113.79	0.820451	0.705729	0.00472474	0.0451812	0.205632	0.407637	0.0123197	0.0440346
113.99	0.821094	0.701471	0.00655293	0.0480608	0.204867	0.410817	0.0124539	0.0420083
114.19	0.823167	0.697907	0.0082953	0.0470575	0.204817	0.406353	0.00149023	0.0441388
114.39	0.820641	0.700362	0.0123256	0.0438641	0.205515	0.411025	0.0112864	0.0469888
114.59	0.818374	0.697954	0.00329732	0.0419943	0.203951	0.410768	0.00437306	0.0429492
114.79	0.825231	0.701519	0.00810408	0.0469502	0.204882	0.414536	0.0116529	0.0510293
114.99	0.819635	0.695064	0.00306487	0.0447487	0.206162	0.406582	0.00739908	0.0397066
115.19	0.820585	0.693849	0.00219226	0.0392842	0.197955	0.405154	0.00057124	0.03959
115.39	0.826319	0.706619	0.0124197	0.0509278	0.206956	0.413121	0.0137583	0.0489415
115.59	0.821246	0.697486	0.00481713	0.0487557	0.204725	0.409973	0.00898563	0.046794
115.79	0.825196	0.707385	0.0112329	0.0475625	0.206574	0.417972	0.00840651	0.0456833
115.99	0.824268	0.699605	0.00742579	0.0456587	0.201049	0.412118	0.00849306	0.0445994
116.19	0.821899	0.706308	0.00734544	0.0469067	0.205945	0.411314	0.010178	0.043631
116.39	0.81699	0.69995	0.00448787	0.0385111	0.198221	0.414398	0.00475835	0.0401925
116.59	0.827417	0.704595	0.0079509	0.0458316	0.20844	0.414793	0.0124531	0.0464315
116.79	0.83071	0.702533	0.00664377	0.0444432	0.205949	0.416402	0.00970303	0.046915
116.99	0.818837	0.7006	0.00475287	0.039287	0.200531	0.4131	0.00626146	0.0356016
117.19	0.826779	0.703829	0.0095588	0.0454915	0.202537	0.416596	0.00895214	0.0457861
117.39	0.827315	0.696173	0.00267231	0.0494333	0.208503	0.421049	0.00589167	0.0451846
117.59	0.827933	0.699736	0.00160479	0.0431201	0.205511	0.4179	0.00395988	0.043346
117.79	0.828775	0.701728	0.00863767	0.0460189	0.206718	0.419523	0.00957918	0.0469832
117.99	0.823661	0.701708	0.00507295	0.0447648	0.205696	0.419137	0.00853323	0.044072
118.19	0.828372	0.705454	0.00311672	0.0402313	0.199594	0.415159	0.00683271	0.0460824
118.39	0.827094	0.704458	0.00528431	0.0470629	0.206456	0.418578	0.00959801	0.049173
118.59	0.825631	0.707006	0.004673	0.0455528	0.20063	0.416974	0.00785958	0.0446116
118.79	0.824899	0.706111	0.00479293	0.0484173	0.20433	0.42055	0.00814247	0.0472887
118.99	0.824222	0.701093	0.00364733	0.0442631	0.19901	0.419502	0.00398576	0.0419214
119.19	0.827389	0.706384	0.00727081	0.0492657	0.208959	0.418517	0.011102	0.0456568
119.39	0.828744	0.703957	0.00281369	0.0460507	0.207017	0.423061	0.0113578	0.0446302
119.59	0.83009	0.706131	0.00976836	0.0457622	0.205043	0.424181	0.00704168	0.0450685
119.79	0.824521	0.707404	0.00622224	0.0440662	0.201679	0.421606	0.00886201	0.0417318
119.99	0.826902	0.702598	0.00340318	0.0442522	0.201951	0.421092	0.00873839	0.0448419
120.19	0.827122	0.707023	0.00650751	0.0479164	0.20417	0.426347	0.00902771	0.0401128
120.39	0.831888	0.706479	0.0049069	0.0452634	0.205055	0.424457	0.00996828	0.0474787
120.59	0.826093	0.703347	0.00250768	0.0459468	0.206301	0.422306	0.0053464	0.0468571
120.79	0.829266	0.702684	0.00429821	0.046191	0.204656	0.424776	0.0104037	0.0467224
120.99	0.831895	0.707851	0.00933492	0.0464178	0.207047	0.426155	0.00801848	0.0471786
121.19	0.8255	0.709187	0.0021485	0.0424334	0.203279	0.42641	0.00639807	0.0503687
121.39	0.82479	0.702311	0.00161564	0.0407973	0.197498	0.421608	0.00394594	0.0408667
121.59	0.828816	0.70412	0.00097776	0.0441237	0.19925	0.42717	0.00758039	0.0387079
121.79	0.831518	0.702488	0.00195312	0.0425624	0.202236	0.427517	0.00657045	0.0488863
121.99	0.831602	0.708466	0.00759626	0.0489053	0.208447	0.43024	0.00783872	0.0438209
122.19	0.83166	0.705553	0.00345492	0.046465	0.204486	0.432098	0.0074545	0.0443846
122.39	0.831435	0.703014	-0.0002652	0.0432273	0.202465	0.424922	0.00725125	0.0422134
122.59	0.832793	0.709127	0.00488913	0.0426894	0.20257	0.426506	0.010262	0.0480691
122.79	0.828878	0.708483	0.00318086	0.0420428	0.199769	0.428167	0.00294899	0.0413873
122.99	0.832701	0.710729	0.00791978	0.0453098	0.207971	0.43129	0.0096203	0.0479041
123.19	0.828072	0.706404	0.00516569	0.0407286	0.202542	0.429443	0.00570487	0.0422894
123.39	0.836515	0.711741	0.00762391	0.0504724	0.209227	0.430277	0.00794196	0.0483202
123.59	0.832007	0.710364	0.00500095	0.0483978	0.20561	0.433254	0.00505482	0.0471568
123.79	0.830819	0.710839	-1.407e-05	0.0454804	0.2018	0.435212	0.00385915	0.0480674
123.99	0.833357	0.710064	0.00644767	0.0457125	0.202607	0.429569	0.00738596	0.0471179
124.19	0.83468	0.708161	0.00397932	0.0406148	0.204446	0.435415	0.00639986	0.045512
124.39	0.836509	0.710861	0.00184369	0.0482225	0.203393	0.437256	0.0062344	0.0446544
124.59	0.831818	0.708331	0.00719869	0.0440909	0.200476	0.43361	0.00704645	0.0407517
124.79	0.831881	0.709446	0.00288545	0.0409741	0.203466	0.437529	0.00850879	0.046671
124.99	0.835262	0.712566	0.00488031	0.0468443	0.208335	0.436522	0.00829386	0.0471352
125.19	0.830024	0.710031	0.00622022	0.0450476	0.20571	0.435819	0.0083394	0.0461339
125.39	0.830272	0.705759	0.00329876	0.0399419	0.203898	0.432647	0.00866913	0.041567
125.59	0.837077	0.708212	0.00536119	0.0455112	0.203402	0.434986	0.0112653	0.0459902
125.79	0.838251	0.710342	0.0003078	0.0421894	0.201641	0.43395	0.0129867	0.0433061
125.99	0.829928	0.704717	0.00481832	0.0425036	0.199215	0.437858	0.0082333	0.0448349
126.19	0.836522	0.709878	0.00805831	0.0480074	0.205096	0.437314	0.00668621	0.0424589
126.39	0.833093	0.714632	0.00518906	0.0425138	0.204909	0.440465	0.00572001	0.0452907
126.59	0.833361	0.712862	0.00442588	0.0424774	0.199923	0.434893	0.00758027	0.0436788
126.79	0.837084	0.710665	0.0037725	0.0440008	0.203964	0.438605	0.00924205	0.0401639
126.99	0.83677	0.709558	0.00565839	0.0423238	0.203246	0.439711	0.0081166	0.0414054
127.19	0.836686	0.713022	0.00614416	0.0430657	0.201553	0.441265	0.00635325	0.0423415
127.39	0.832794	0.70761	0.0047965	0.0389892	0.198934	0.436449	0.0016638	0.0422437
127.59	0.839426	0.711161	0.011079	0.046604	0.208764	0.447611	0.0120222	0.0446853
127.79	0.83457	0.711516	0.00389874	0.0437406	0.201111	0.439403	0.00694417	0.0396929
127.99	0.837996	0.713284	0.00653517	0.0450734	0.205683	0.442893	0.00508903	0.0416589
128.19	0.832648	0.708271	0.00234639	0.0396585	0.198897	0.437505	0.00078176	0.0388601
128.39	0.841434	0.715435	0.00953591	0.0480307	0.207496	0.440899	0.0105202	0.0444568
128.59	0.839484	0.714321	0.00730467	0.04779	0.204858	0.445393	0.00837683	0.0442104
128.79	0.8335	0.711745	0.00481438	0.0456006	0.205244	0.442966	0.00658452	0.0428707
128.99	0.838122	0.707977	0.00658392	0.042141	0.202749	0.438699	0.00513075	0.0438607
129.19	0.83221	0.708047	0.00543916	0.0405272	0.201531	0.444513	0.00417053	0.0426948
129.39	0.837399	0.713215	0.00295329	0.0414445	0.205475	0.444326	0.00370585	0.0432447
129.59	0.839651	0.714918	6.079e-05	0.0426136	0.205992	0.447599	0.00968097	0.0421191
129.79	0.836845	0.713657	0.00741243	0.0421171	0.201908	0.44311	0.00582182	0.0406442
129.99	0.836784	0.716674	0.0122075	0.0431259	0.203725	0.445174	0.0122623	0.0475233
130.19	0.838064	0.712316	0.00709987	0.0445744	0.201263	0.449082	0.00796806	0.0412981
130.39	0.832604	0.708171	0.00156748	0.0405647	0.198585	0.4421	0.00242662	0.0439064
130.59	0.837629	0.711079	0.00188303	0.0448955	0.200141	0.443998	0.003381	0.0410302
130.79	0.839623	0.713602	0.00631189	0.0424755	0.204242	0.45023	0.0090605	0.0468037
130.99	0.83849	0.715883	0.00431442	0.043059	0.205363	0.450947	0.0120888	0.0493326
131.19	0.831605	0.711145	-8.142e-05	0.0467213	0.201965	0.449683	0.00344276	0.0408521
131.39	0.847403	0.718463	0.00712455	0.0477062	0.208342	0.454549	0.0066607	0.0477469
131.59	0.836021	0.709936	0.00154865	0.0430204	0.20261	0.454238	0.00308883	0.0409758
131.79	0.844561	0.720513	0.0109184	0.0490946	0.20549	0.457116	0.010501	0.0491059
131.99	0.840137	0.718855	0.00648308	0.0440994	0.20248	0.45438	0.0102624	0.050581
132.19	0.840828	0.713982	0.00709331	0.043909	0.201337	0.452906	0.00914263	0.0447473
132.39	0.837517	0.710955	0.0102993	0.0397304	0.200394	0.450134	0.00602376	0.0439774
132.59	0.84007	0.71808	0.00380194	0.0464528	0.205202	0.451538	0.00580787	0.0436701
132.79	0.839976	0.711151	0.00607728	0.0439368	0.204696	0.455584	0.00673913	0.0463208
132.99	0.837209	0.719164	0.00644541	0.0441122	0.200757	0.451946	0.00642895	0.0423324
133.19	0.839692	0.71699	0.00825798	0.046354	0.203946	0.453505	0.00719045	0.0503491
133.39	0.840963	0.715566	0.00322663	0.0413041	0.200737	0.454318	0.00778936	0.039644
133.59	0.842686	0.714926	0.00401318	0.0448051	0.200627	0.4563	0.00958204	0.0449899
133.79	0.837766	0.721231	0.00713884	0.0450223	0.203828	0.456311	0.00568711	0.0439355
133.99	0.846346	0.717713	0.0103235	0.0431404	0.204855	0.459696	0.0077027	0.0467781
134.19	0.844605	0.713303	0.00652969	0.0445903	0.204472	0.45906	0.00837862	0.0447758
134.39	0.838843	0.713594	0.00453091	0.0440809	0.201964	0.454921	0.00281286	0.0403901
134.59	0.846031	0.718591	0.00831139	0.0429409	0.203815	0.457003	0.00646793	0.0467886
134.79	0.841498	0.719208	0.00541329	0.0442073	0.203081	0.460472	0.00757181	0.0454291
134.99	0.846794	0.71682	0.00557506	0.0453762	0.202644	0.456795	0.00594401	0.0438566
135.19	0.845504	0.722422	0.00806391	0.0428002	0.201509	0.460542	0.00957011	0.0448456
135.39	0.843234	0.716431	0.00434493	0.0464647	0.203378	0.459783	0.00752448	0.0450472
135.59	0.84269	0.716879	0.00794304	0.0422552	0.200847	0.460666	0.00581705	0.0455395
135.79	0.842839	0.716789	0.00532949	0.0449583	0.205113	0.463012	0.00902378	0.0458915
135.99	0.843782	0.717719	0.00695276	0.0418065	0.203408	0.461041	0.00688325	0.0437312
136.19	0.843885	0.718232	0.00218606	0.0475529	0.202601	0.46487	0.00504719	0.0492691
136.39	0.844846	0.712155	0.00233269	0.0409656	0.202763	0.459884	0.00740289	0.0418544
136.59	0.843744	0.716085	0.00391567	0.0437145	0.201536	0.463408	0.0008502	0.0421956
136.79	0.844437	0.717754	0.00697065	0.0466036	0.205003	0.463841	0.0061841	0.0460913
136.99	0.845544	0.71995	0.00352967	0.0434275	0.204351	0.462495	0.00886094	0.0456218
137.19	0.849535	0.722345	0.00827301	0.0456544	0.206908	0.465481	0.00816702	0.0450993
137.39	0.84438	0.716437	0.00219869	0.0448431	0.200651	0.460851	0.00857996	0.0451529
137.59	0.848979	0.718938	0.00926709	0.0484856	0.203745	0.465152	0.00901436	0.0441991
137.79	0.844736	0.720984	0.00434268	0.0427601	0.200937	0.4616	0.00360739	0.0432433
137.99	0.846264	0.718365	0.00643194	0.0407165	0.204039	0.461958	0.0070809	0.0442282
138.19	0.842225	0.718796	0.00711549	0.0447182	0.202757	0.466321	0.0050174	0.039385
138.39	0.846043	0.71795	0.00363159	0.0463648	0.20126	0.470605	0.0007342	0.0411622
138.6	0.842301	0.716424	0.00918126	0.0475929	0.205566	0.468374	0.00311588	0.0473719
138.79	0.846568	0.719581	0.00141883	0.0409645	0.199728	0.466258	0.00511788	0.0445965
138.99	0.847651	0.717439	0.00365269	0.0433719	0.203211	0.469942	0.00601291	0.0408682
139.19	0.843912	0.718481	0.00472486	0.042451	0.203977	0.468978	0.00810181	0.0471115
139.39	0.842288	0.714026	0.00101196	0.0434994	0.197705	0.463144	0.00921582	0.0421787
139.59	0.847827	0.718704	0.0021938	0.0456185	0.207652	0.468338	0.00911175	0.048249
139.79	0.846037	0.72607	0.00553393	0.0479383	0.20574	0.471975	0.00916516	0.0493039
139.99	0.846913	0.721172	0.00438881	0.0411572	0.20357	0.46581	0.00534927	0.0458966
140.19	0.849949	0.724435	0.00844943	0.0422449	0.20351	0.470909	0.00691377	0.043494
140.39	0.845407	0.719187	0.00905132	0.0422892	0.200424	0.4716	0.0076264	0.044871
140.59	0.851619	0.721967	0.0089451	0.043034	0.200835	0.468959	0.00583123	0.0466381
140.79	0.845228	0.719706	0.00302088	0.0462424	0.201584	0.4685	0.00394808	0.0499015
140.99	0.846091	0.718735	0.00376224	0.0457755	0.206866	0.471488	0.00731741	0.0424265
141.19	0.845559	0.722495	0.00350189	0.041784	0.20474	0.472572	0.00636923	0.04728
141.39	0.846102	0.720395	0.00407326	0.0505157	0.203475	0.475195	0.0119578	0.044999
141.59	0.851285	0.726555	0.00586354	0.0483493	0.205287	0.47501	0.0102249	0.0467912
141.79	0.849535	0.716988	0.00515127	0.042569	0.202069	0.472387	0.00075829	0.0400865
141.99	0.847395	0.720096	0.00483322	0.0456227	0.205647	0.476352	0.00616383	0.0440366
142.19	0.850643	0.724676	0.00536883	0.0478675	0.206201	0.474596	0.00739538	0.0445222
142.39	0.849122	0.724063	0.00714743	0.0457047	0.203997	0.477668	0.00829052	0.0426829
142.59	0.851032	0.71619	0.00304293	0.0424983	0.197908	0.477054	0.00762128	0.0417517
142.79	0.850954	0.719379	0.00704312	0.0410549	0.205387	0.472877	0.0088241	0.0434452
142.99	0.846227	0.723658	0.00787699	0.0426539	0.201314	0.476559	0.00727498	0.044183
143.19	0.848978	0.724513	0.0084722	0.0502924	0.202734	0.479633	0.0129344	0.0510427
143.39	0.845629	0.719884	0.00654685	0.0430749	0.201015	0.474619	0.00617432	0.0431894
143.59	0.851	0.719834	0.00425267	0.0478942	0.206083	0.48177	0.0100822	0.0456469
143.79	0.854054	0.728955	0.0100883	0.0490628	0.205616	0.479093	0.0108249	0.0457676
143.99	0.851382	0.72357	0.0056591	0.0461585	0.208767	0.483101	0.0135591	0.0484394
144.19	0.848143	0.715178	0.00421714	0.040124	0.20276	0.48015	0.00238632	0.0412865
144.39	0.848092	0.721293	0.00518215	0.0464119	0.204078	0.483208	0.00990736	0.0471277
144.59	0.85248	0.720363	0.00616241	0.0437288	0.202444	0.478599	0.00421762	0.0465223
144.79	0.855926	0.725063	0.0123188	0.0473382	0.207009	0.484517	0.0129414	0.0483055
144.99	0.846944	0.722494	0.00274194	0.0434945	0.200981	0.479543	0.00763654	0.0442966
145.19	0.850815	0.722479	0.00910604	0.0415557	0.208004	0.481029	0.00738167	0.0465233
145.39	0.849751	0.719587	0.00314987	0.039212	0.203586	0.480176	0.00728166	0.0435791
145.59	0.850647	0.722553	0.00330603	0.0437772	0.205799	0.479068	0.00720953	0.0433735
145.79	0.851407	0.727104	0.00730443	0.0423697	0.205349	0.480932	0.00874053	0.047681
145.99	0.852822	0.723971	0.0060904	0.0450777	0.204677	0.481007	0.0103965	0.0440946
146.19	0.851033	0.721821	0.00015664	0.0437734	0.203582	0.480871	0.00545644	0.0402014
146.39	0.85174	0.72002	0.00597083	0.0387962	0.202685	0.481633	0.00559841	0.0424528
146.59	0.850791	0.721589	0.0016669	0.041702	0.205423	0.486689	0.00268792	0.0464768
146.79	0.855005	0.726602	0.00897146	0.0452817	0.205267	0.483754	0.00779569	0.0433188
146.99	0.853841	0.72735	0.00695753	0.0465483	0.205739	0.491051	0.0112026	0.0454298
147.19	0.854721	0.728761	0.00856793	0.0463168	0.207651	0.485922	0.0117081	0.0448484
147.39	0.852709	0.724757	0.00686788	0.0478597	0.202071	0.489882	0.00535022	0.0488801
147.59	0.85164	0.724219	0.00861155	0.0422255	0.202539	0.486227	0.0115664	0.0448748
147.79	0.858352	0.726381	0.00769782	0.0454357	0.205343	0.484972	0.00992667	0.0469363
147.99	0.86019	0.727342	0.00900805	0.0447164	0.206315	0.490591	0.00637566	0.0503043
148.19	0.851525	0.721926	0.0015465	0.0386288	0.202819	0.482677	0.00145386	0.0425835
148.39	0.854794	0.725876	0.00045204	0.0433568	0.204025	0.48161	0.00756048	0.0438217
148.59	0.854538	0.731827	0.00876152	0.0438811	0.206978	0.490983	0.0104716	0.0483911
148.79	0.854067	0.723722	0.00279224	0.043796	0.2043	0.488671	0.00732004	0.0469056
148.99	0.855447	0.727025	0.00339961	0.0423166	0.206204	0.490001	0.00519489	0.0470223
149.19	0.855234	0.727671	0.00290155	0.044913	0.203711	0.485622	0.00842082	0.0451515
149.39	0.851457	0.721144	0.0056349	0.0401118	0.202643	0.486284	0.0064119	0.0479332
149.59	0.85766	0.718563	0.00422287	0.0484564	0.205032	0.489824	0.0079621	0.0508082
149.79	0.852192	0.721229	0.00679433	0.0411436	0.203573	0.492749	0.00492548	0.0447448
149.99	0.858247	0.726627	0.0110985	0.0455037	0.205314	0.497156	0.0101832	0.0485282
150.19	0.856158	0.725254	0.0117073	0.0460777	0.208158	0.492177	0.00947975	0.0491737
150.39	0.853586	0.725878	0.0101217	0.0458061	0.200673	0.494302	0.0062946	0.0431175
150.59	0.852425	0.721201	0.00409329	0.0428738	0.202532	0.492371	0.00726842	0.0408106
150.79	0.852667	0.719966	0.00027072	0.0423167	0.202856	0.489451	0.00563847	0.0436214
150.99	0.854016	0.728169	0.00542283	0.0414127	0.202533	0.494228	0.00865876	0.0387479
151.19	0.855891	0.723448	0.00644875	0.0445079	0.207158	0.492319	0.00733769	0.0425286
151.39	0.85734	0.724288	0.00942397	0.0440057	0.207677	0.495485	0.00960242	0.0462811
151.59	0.85779	0.723137	0.00344586	0.043784	0.202458	0.496871	0.0102852	0.0443954
151.79	0.853872	0.724753	0.00499463	0.0500882	0.208943	0.499489	0.0133282	0.049224
151.99	0.856949	0.727189	0.00748885	0.0443068	0.203563	0.495584	0.00685095	0.0447636
152.19	0.853963	0.728482	0.00944077	0.043783	0.204605	0.494955	0.00884222	0.0490799
152.39	0.860334	0.730369	0.0102946	0.0498429	0.208788	0.501982	0.0101467	0.0463766
152.59	0.859185	0.7273	0.00539363	0.0478783	0.202892	0.494985	0.00252938	0.0466773
152.79	0.852021	0.722394	0.00411844	0.0432403	0.201556	0.496956	0.00928127	0.0428603
152.99	0.865085	0.727274	-0.0003816	0.0412537	0.206227	0.497983	0.00917982	0.0469818
153.19	0.85436	0.724085	0.00640213	0.0457891	0.203682	0.498742	0.00757527	0.0443918
153.39	0.856527	0.723968	0.00818432	0.0458439	0.205586	0.498383	0.0101464	0.0468733
153.59	0.860627	0.729232	0.00667083	0.0448921	0.206749	0.499711	0.00796079	0.043358
153.79	0.856934	0.727097	0.00662923	0.0464758	0.206395	0.500769	0.0133716	0.047294
153.99	0.857747	0.725175	0.00577056	0.0439061	0.202436	0.499962	0.00924336	0.0461079
154.19	0.86088	0.730092	0.00904369	0.0461428	0.207311	0.502656	0.00631463	0.0444511
154.39	0.854237	0.721331	0.00647306	0.042628	0.200546	0.498823	0.00601219	0.0414073
154.59	0.856692	0.724648	0.00500881	0.0431272	0.202448	0.497934	0.00984823	0.0456349
154.79	0.859404	0.72606	0.0035491	0.043992	0.206628	0.502781	0.0123886	0.0519253
154.99	0.857825	0.725448	0.00768399	0.0437184	0.204461	0.500596	0.010215	0.0448159
155.19	0.857869	0.729412	0.00736428	0.0453113	0.206498	0.503092	0.00644958	0.0454862
155.39	0.861286	0.731281	0.0100774	0.0436073	0.205339	0.506189	0.0113138	0.0465757
155.59	0.857031	0.728871	0.00953651	0.0463963	0.208921	0.504428	0.00768458	0.0437111
155.79	0.861578	0.72735	0.00074136	0.0420422	0.203836	0.501072	0.0111928	0.0425144
155.99	0.858882	0.72188	-0.0006787	0.0411161	0.205948	0.504959	0.0068159	0.0428287
156.19	0.856233	0.734043	0.00252759	0.0421607	0.204019	0.501588	0.00594686	0.0486213
156.39	0.8616	0.728197	0.00128937	0.0480645	0.204678	0.506618	0.00803398	0.0480165
156.59	0.86511	0.729919	0.00360154	0.049922	0.203323	0.51162	0.0128473	0.047194
156.79	0.862895	0.730094	0.00683403	0.0472479	0.204387	0.504058	0.0098065	0.0457997
156.99	0.865113	0.72875	0.00919128	0.0421591	0.204303	0.508367	0.00968754	0.048822
157.19	0.858898	0.726917	0.00457453	0.0482343	0.203184	0.50925	0.00985359	0.0462788
157.39	0.862343	0.72799	0.00573849	0.0453327	0.206438	0.509667	0.0109259	0.0442079
157.59	0.860822	0.727606	0.00649262	0.0465673	0.206347	0.510027	0.00766861	0.0500892
157.79	0.866651	0.729756	0.00760126	0.0453966	0.209186	0.511168	0.0111458	0.050292
157.99	0.865682	0.733266	0.00730181	0.0471966	0.205922	0.513994	0.0110117	0.048458
158.19	0.860568	0.731641	0.00696742	0.0484323	0.208298	0.514368	0.0123826	0.0483323
158.39	0.861675	0.728558	0.00506114	0.0464814	0.204335	0.509812	0.00956427	0.0496683
158.59	0.864851	0.729251	0.00318002	0.0447068	0.200911	0.507678	0.00357221	0.0424845
158.79	0.857416	0.724796	0.00125742	0.038029	0.204154	0.508189	0.00643658	0.0397981
158.99	0.85831	0.730353	0.00893879	0.0421341	0.208057	0.50891	0.00571966	0.0448087
159.19	0.860026	0.731894	0.00306892	0.0430488	0.20718	0.513856	0.00317525	0.0450623
159.39	0.860901	0.728086	0.00163102	0.0414316	0.20592	0.511764	0.00713181	0.0448196
159.59	0.859429	0.727907	0.00411475	0.0450759	0.202883	0.507977	0.00726902	0.0451794
159.79	0.861619	0.73006	0.00831103	0.0461196	0.203635	0.509212	0.0101251	0.0422104
159.99	0.855397	0.725769	0.00190246	0.0428322	0.201134	0.508877	0.0065838	0.042121
160.19	0.860851	0.729819	0.0126994	0.0499273	0.207486	0.518283	0.00995599	0.0460876
160.39	0.862719	0.729991	0.00820005	0.0474313	0.203613	0.515257	0.00978111	0.0477197
160.59	0.86262	0.732887	0.00741767	0.0450206	0.206218	0.518352	0.00962232	0.049541
160.79	0.858614	0.729582	0.00568688	0.0440124	0.206963	0.512886	0.00939202	0.0464157
160.99	0.864254	0.729431	0.00913978	0.043152	0.208212	0.516194	0.00634062	0.0472788
161.19	0.86155	0.730977	0.00267982	0.0438096	0.203315	0.518088	0.0107092	0.0436082
161.39	0.860931	0.72889	0.00450956	0.0456001	0.202345	0.512481	0.00598227	0.038973
161.59	0.865893	0.731949	0.0100799	0.0513466	0.206738	0.517366	0.00735246	0.0487804
161.79	0.864593	0.738096	0.0128526	0.0503597	0.204219	0.517487	0.00851607	0.0481483
161.99	0.862329	0.728784	0.00249803	0.0511143	0.199795	0.518482	0.00841665	0.0478025
162.19	0.858825	0.732719	0.00408637	0.0419698	0.203991	0.512388	0.00547587	0.0459496
162.39	0.861909	0.725581	0.00859296	0.0456709	0.204819	0.513338	0.00635719	0.0474312
162.59	0.859657	0.727463	0.00288391	0.043608	0.203942	0.514043	0.00586771	0.0438756
162.79	0.859314	0.730057	0.00803339	0.046544	0.204059	0.518993	0.0051608	0.0447863
162.99	0.863059	0.733865	0.00829256	0.0457586	0.204093	0.517305	0.0111413	0.0474192
163.19	0.863335	0.729453	0.0091244	0.0435546	0.201465	0.522516	0.00537073	0.0464808
163.39	0.867434	0.731834	0.0026989	0.0425685	0.201299	0.517172	0.00540745	0.0460591
163.59	0.860616	0.726218	0.00525617	0.0415935	0.202786	0.516887	0.00080179	0.0448033
163.79	0.863832	0.725393	0.0058676	0.044571	0.203252	0.519835	0.00408815	0.0464498
163.99	0.868113	0.733925	0.0058074	0.0440852	0.205181	0.521818	0.00595045	0.0470815
164.19	0.86334	0.725723	0.00324571	0.0436029	0.202074	0.51689	0.00324463	0.0434787
164.39	0.8694	0.735891	0.00973451	0.0527196	0.209521	0.530124	0.012537	0.0490012
164.59	0.861354	0.732275	0.0078088	0.0456158	0.208203	0.524148	0.00740646	0.0424615
164.79	0.860059	0.727646	0.00707233	0.0415051	0.205608	0.519198	0.00718807	0.0412493
164.99	0.86639	0.734179	0.00510061	0.0454882	0.206645	0.521285	0.0066781	0.0495737
165.19	0.869322	0.733779	0.00885784	0.0437257	0.208906	0.521455	0.0120259	0.0451978
165.39	0.864865	0.733435	0.00483728	0.0446246	0.20348	0.519767	0.00562632	0.0404588
165.59	0.868206	0.730885	0.00690734	0.0460487	0.205226	0.527136	0.00571476	0.0455888
165.79	0.868211	0.737444	0.00435531	0.0449744	0.207045	0.522468	0.00935744	0.0490951
165.99	0.868083	0.729671	0.00901962	0.0438069	0.203304	0.527114	0.00723362	0.0453279
166.19	0.862876	0.726311	0.00196039	0.0415805	0.202977	0.521368	0.00309287	0.0445391
166.39	0.86544	0.732126	0.00853538	0.0428012	0.202353	0.524114	0.0086888	0.0449108
166.59	0.865412	0.730445	0.00497388	0.0410418	0.20667	0.523617	0.0137896	0.0458509
166.79	0.868014	0.736804	0.00547958	0.0466294	0.207355	0.523915	0.00762772	0.0490072
166.99	0.867298	0.730395	0.002563	0.041	0.198643	0.521746	0.00333893	0.0417247
167.19	0.866398	0.730448	0.00792587	0.0471378	0.202942	0.525922	0.00859999	0.046689
167.39	0.864965	0.732505	0.00484502	0.0481722	0.202114	0.524971	0.00487875	0.0435152
167.59	0.868635	0.734721	0.00817823	0.0445933	0.199863	0.531425	0.00860285	0.0444449
167.79	0.86295	0.733906	0.00495029	0.0432591	0.203048	0.526514	0.00336933	0.0446309
167.99	0.865875	0.736321	0.00682342	0.0430704	0.208138	0.525874	0.0078082	0.0477179
168.19	0.865787	0.73291	0.00380611	0.0422938	0.201977	0.521792	0.000571	0.0472138
168.39	0.865199	0.731942	0.0087763	0.0428902	0.205696	0.523294	0.00588821	0.0453681
168.59	0.868554	0.726352	0.00529933	0.0429558	0.204403	0.527796	0.00326442	0.0431691
168.79	0.871819	0.736701	0.00923836	0.0489178	0.206834	0.530663	0.0079441	0.050381
168.99	0.871356	0.735123	0.00718117	0.0442813	0.204692	0.527658	0.00764727	0.0455886
169.19	0.865362	0.732311	0.00660956	0.0448177	0.199664	0.525497	0.00433265	0.044417
169.39	0.871195	0.734058	0.00756096	0.0472457	0.207225	0.534276	0.0101517	0.045961
169.59	0.868677	0.73535	0.00889969	0.0437422	0.205458	0.533186	0.00961661	0.046724
169.79	0.867628	0.733925	0.00861419	0.0459048	0.205208	0.532939	0.0094347	0.0497442
169.99	0.863926	0.729298	0.0023477	0.0455099	0.202371	0.527037	0.00809668	0.0449142
170.19	0.873241	0.73713	0.00870466	0.047407	0.205441	0.536619	0.0099405	0.0509973
170.39	0.864662	0.732555	-0.0005834	0.044712	0.202253	0.532935	0.00769614	0.0407816
170.59	0.867504	0.730432	-0.0046387	0.0438589	0.203155	0.533379	0.00608145	0.0480827
170.79	0.867947	0.734397	0.00905907	0.0491041	0.20949	0.53527	0.00874519	0.0436109
170.99	0.8703	0.734887	0.00309765	0.0462351	0.208361	0.537349	0.00990139	0.0448326
171.19	0.868164	0.735712	0.0043528	0.0442783	0.20537	0.535977	0.00596951	0.0437202
171.39	0.864428	0.729465	-0.0001806	0.043073	0.196698	0.531628	0.00104379	0.039608
171.59	0.874	0.740432	0.00565981	0.0470746	0.209711	0.536328	0.00779055	0.0518077
171.79	0.865413	0.73191	0.00529074	0.0439635	0.203394	0.531906	0.0120352	0.0450252
171.99	0.866597	0.735137	0.00556755	0.0463064	0.202063	0.535008	0.00626945	0.0448364
172.19	0.867702	0.731701	0.00693476	0.0416905	0.205575	0.534491	0.0062555	0.0445593
172.39	0.866163	0.731541	0.00906849	0.047905	0.203548	0.534905	0.00869321	0.0469552
172.59	0.865802	0.733739	0.00366676	0.0438138	0.204319	0.532865	0.00580334	0.0494441
172.79	0.871419	0.738073	0.00694489	0.0447026	0.208119	0.540766	0.010033	0.0476112
172.99	0.867107	0.730183	0.00803673	0.0409613	0.206936	0.535603	0.00387286	0.0450189
173.19	0.869645	0.739768	0.0113158	0.0512889	0.20534	0.538462	0.0134435	0.0491612
173.39	0.871327	0.732817	0.00406956	0.0458182	0.205961	0.543299	0.00645959	0.0440892
173.59	0.869438	0.736629	0.00825035	0.0468373	0.208117	0.540629	0.00845872	0.047075
173.79	0.868338	0.734895	0.00562608	0.0457029	0.204841	0.537336	0.00981055	0.0412334
173.99	0.867443	0.733252	0.00760913	0.043598	0.203884	0.541776	0.00536465	0.0453718
174.19	0.86985	0.738164	0.00739634	0.0440249	0.206386	0.539972	0.00323963	0.0462699
174.39	0.863002	0.726199	0.00220573	0.0404945	0.195144	0.537146	0.00575136	0.042817
174.59	0.867365	0.739265	0.00585509	0.0433094	0.209106	0.538972	0.00564432	0.0454301
174.79	0.872593	0.73255	0.00988876	0.0471498	0.205951	0.544186	0.0115031	0.0436786
174.99	0.869849	0.733184	0.00443792	0.0408295	0.204251	0.543907	0.00704657	0.0514493
175.19	0.870063	0.734924	0.0100931	0.0457975	0.208265	0.536518	0.00703394	0.0505598
175.39	0.867393	0.731727	0.0068804	0.044491	0.203404	0.541983	0.00546716	0.0455137
175.59	0.870475	0.732688	0.00026202	0.0452019	0.203193	0.541816	0.00327598	0.0429962
175.79	0.870226	0.731183	0.00326669	0.0450436	0.203836	0.540741	0.00751352	0.0484801
175.99	0.868214	0.734121	0.00344753	0.0398394	0.204522	0.541708	0.0114188	0.0442548
176.19	0.866705	0.732154	0.00300062	0.04272	0.202357	0.538727	0.00448012	0.0408039
176.39	0.871472	0.734068	0.00337756	0.0430459	0.201406	0.543395	0.00700366	0.0432055
176.59	0.867138	0.734321	0.00379384	0.0428902	0.209082	0.547106	0.00408673	0.0465949
176.79	0.8734	0.735655	0.00628995	0.047342	0.207462	0.541132	0.00834392	0.0445405
176.99	0.865802	0.733066	0.00170732	0.0369255	0.197976	0.542368	0.00036597	0.0389327
177.19	0.870659	0.735409	0.00719344	0.0477228	0.205254	0.547122	0.00793814	0.0501891
177.39	0.872463	0.732888	0.00991714	0.0479155	0.202456	0.541034	0.00473034	0.0480441
177.59	0.869014	0.736558	0.00422466	0.0423819	0.205956	0.547236	0.00942301	0.0433235
177.79	0.870691	0.730904	0.00852609	0.047434	0.203213	0.539932	0.00613319	0.046792
177.99	0.866183	0.730046	0.00696921	0.0401955	0.205398	0.546291	0.00244021	0.039835
178.19	0.866257	0.735861	0.00484633	0.0421244	0.203965	0.544207	0.00563787	0.0417197
178.39	0.866999	0.732208	0.00126719	0.0413441	0.201517	0.544448	0.00149166	0.0415646
178.59	0.870639	0.734164	0.00853109	0.0409012	0.203182	0.548694	0.00385438	0.0469749
178.79	0.875874	0.741868	0.00522709	0.0521904	0.209488	0.555516	0.0106406	0.0476956
178.99	0.870948	0.734726	0.00292992	0.0436592	0.204799	0.542827	0.00230681	0.040243
179.19	0.873693	0.739595	0.00712883	0.0458636	0.208715	0.549605	0.0120383	0.0486207
179.39	0.872027	0.736215	0.0112019	0.0473238	0.204445	0.543272	0.00680231	0.0460876
179.59	0.870626	0.734699	0.00755632	0.0459086	0.199108	0.545501	0.00615525	0.0454773
179.79	0.87347	0.736358	-0.0002536	0.0403675	0.203474	0.549236	0.00305103	0.0431217
179.99	0.87235	0.736518	0.00598586	0.0388125	0.203996	0.55019	0.00536596	0.0454485
180.19	0.870999	0.737268	0.00902915	0.0448204	0.202012	0.548732	0.00437306	0.0476165
180.39	0.868231	0.729468	0.00346589	0.0435206	0.204082	0.549245	0.00852215	0.0448356
180.59	0.877119	0.739261	0.00301754	0.0478565	0.205007	0.55245	0.00795375	0.0444832
180.79	0.869591	0.736269	0.00268805	0.0430011	0.206366	0.547566	0.00688838	0.044587
180.99	0.870079	0.731393	0.00065828	0.0399089	0.199721	0.540123	0.00088667	0.0413309
181.19	0.873295	0.737837	0.0112047	0.0428008	0.203865	0.554067	0.00436174	0.0448382
181.39	0.870541	0.733764	0.00556719	0.0405097	0.202233	0.554084	0.00173544	0.0458046
181.59	0.871072	0.734923	0.00514674	0.0454987	0.202254	0.553829	0.00411307	0.0428957
181.79	0.864216	0.731813	-0.0005523	0.0421544	0.201625	0.55306	0.00635694	0.0358118
181.99	0.872852	0.736008	0.00665712	0.0471691	0.207816	0.556483	0.00811981	0.0442443
182.19	0.865476	0.732031	0.00792325	0.0406147	0.202895	0.551512	0.00097238	0.0445261
182.39	0.872001	0.736518	0.00793051	0.0451762	0.205044	0.553747	0.00222503	0.0404284
182.59	0.876905	0.735985	0.00736475	0.0476277	0.204215	0.555127	0.00477718	0.0426142
182.79	0.872998	0.732007	0.00736284	0.0425079	0.203866	0.552455	0.00818836	0.0418478
182.99	0.868126	0.738186	0.00694835	0.0411217	0.204824	0.554653	0.00744664	0.0445406
183.19	0.875303	0.738086	0.00573432	0.0459284	0.205935	0.554987	0.00715946	0.0431942
183.39	0.875946	0.733206	0.0043689	0.0418239	0.204646	0.55559	0.00894653	0.0436375
183.59	0.877748	0.738337	0.00430584	0.0451983	0.207006	0.559883	0.00965201	0.0493787
183.79	0.873432	0.732815	0.00486397	0.0394313	0.199166	0.552356	0.00437831	0.042112
183.99	0.875469	0.738747	0.00738335	0.0419706	0.203081	0.557425	0.00361072	0.0435418
184.19	0.874718	0.738695	0.00371515	0.0410377	0.199791	0.555164	0.0117432	0.0437302
184.39	0.875985	0.739519	0.00826395	0.0431535	0.207822	0.55493	0.00648212	0.0436097
184.59	0.871828	0.73322	0.00720644	0.0399064	0.200748	0.552965	0.00872135	0.0432488
184.79	0.870948	0.738127	0.00262284	0.0416021	0.203565	0.554946	0.00707995	0.0487771
184.99	0.871911	0.736138	0.00777089	0.0429688	0.205556	0.558427	0.00636374	0.0422203
185.19	0.875081	0.735352	0.0057056	0.0430856	0.202538	0.557541	0.00547468	0.0428829
185.39	0.87155	0.732436	0.00081896	0.0426829	0.201334	0.556788	0.00532805	0.044532
185.59	0.877933	0.743175	0.00805485	0.0460629	0.207093	0.561612	0.00681471	0.0428644
185.79	0.87791	0.739279	0.0115278	0.0447734	0.205843	0.560402	0.00793849	0.0469622
185.99	0.876207	0.741447	0.0101604	0.0468262	0.205821	0.561675	0.00936459	0.0462909
186.19	0.871371	0.737657	0.00423753	0.0430692	0.202059	0.559594	0.00726675	0.0470674
186.39	0.878208	0.738675	0.00815201	0.0484007	0.203972	0.557568	0.00349747	0.0453939
186.59	0.871631	0.739606	0.00026834	0.0394614	0.200974	0.557341	0.00451063	0.0396322
186.79	0.877033	0.735548	0.00218939	0.0427282	0.203877	0.558528	0.00690614	0.0422662
186.99	0.879216	0.738704	0.00732469	0.0472788	0.202754	0.564195	0.00772511	0.0486015
187.19	0.880581	0.738211	0.00164473	0.0451967	0.207213	0.568373	0.0129649	0.0479267
187.39	0.877432	0.744205	0.00887322	0.0474004	0.206455	0.564401	0.00587284	0.0444351
187.59	0.874696	0.737964	0.00565243	0.0448111	0.203616	0.561892	0.00773036	0.0476714
187.79	0.876232	0.736428	0.00215483	0.0407947	0.204422	0.559219	0.00791978	0.046355
187.99	0.870183	0.741118	0.00276684	0.0447418	0.204222	0.559245	0.0109597	0.046862
188.19	0.875946	0.738128	0.00611853	0.044441	0.207963	0.560521	0.00814127	0.0445638
188.39	0.872639	0.737496	0.00282061	0.0422051	0.20539	0.56191	0.00642799	0.0469502
188.59	0.870299	0.739053	0.00218117	0.0437396	0.201842	0.558508	0.00536309	0.0409254
188.79	0.876537	0.73954	0.00652718	0.0483142	0.207814	0.565423	0.00704836	0.0495551
188.99	0.8708	0.736147	0.00346982	0.0381443	0.199695	0.564626	0.00460052	0.0448129
189.19	0.874376	0.737313	0.00688982	0.040903	0.200876	0.563712	0.00727212	0.0447208
189.39	0.876765	0.735791	0.00426709	0.0398772	0.202224	0.560691	0.00648736	0.0441015
189.59	0.874168	0.741509	0.00848937	0.0454525	0.20333	0.566922	0.00564455	0.0451386
189.79	0.876937	0.736873	0.00436425	0.041673	0.200755	0.563682	0.00515603	0.0425324
189.99	0.874471	0.737143	0.00605488	0.0455833	0.204126	0.56632	0.00293207	0.0425054
190.19	0.87712	0.741057	0.00349414	0.0417281	0.2024	0.565066	0.00864207	0.047492
190.39	0.87815	0.735887	0.00453937	0.0451202	0.203599	0.568269	0.00714861	0.0442486
190.59	0.877915	0.736385	0.00714576	0.0472081	0.204896	0.568185	0.00948142	0.044453
190.79	0.879373	0.745327	0.00341951	0.0451621	0.205154	0.568683	0.0097457	0.0463939
190.99	0.883392	0.740956	0.00812042	0.0442994	0.2078	0.56884	0.00792562	0.0424493
191.19	0.871729	0.738142	0.00900721	0.0460551	0.207582	0.569153	0.00509189	0.0450914
191.39	0.875309	0.732494	0.00564504	0.039059	0.202463	0.567499	0.00736069	0.0394733
191.59	0.877119	0.738914	0.00221801	0.0465022	0.201959	0.569528	0.00611471	0.0435523
191.79	0.878277	0.741098	0.00461745	0.0485424	0.204875	0.570721	0.00316631	0.0472674
191.99	0.877721	0.748734	0.00391483	0.0460351	0.208715	0.568963	0.00447415	0.0438635
192.19	0.875532	0.735971	0.00141549	0.0406718	0.20618	0.56654	0.00990915	0.0469147
192.39	0.874399	0.7407	0.00623238	0.0442763	0.20689	0.572644	0.00386643	0.0475957
192.59	0.8798	0.736258	0.00415456	0.0444416	0.206651	0.575062	0.00883602	0.0451168
192.79	0.8713	0.73707	0.00274145	0.0452484	0.201278	0.572116	0.00473009	0.042588
192.99	0.881065	0.739089	0.00579333	0.0496144	0.208806	0.575709	0.00427519	0.0440464
193.19	0.873969	0.7338	0.00497615	0.0395132	0.201197	0.570981	0.0052967	0.046105
193.39	0.876943	0.737265	0.00241959	0.0421571	0.201594	0.567299	0.0035752	0.0441184
193.59	0.877007	0.741617	0.00698793	0.0415955	0.205482	0.567918	0.0102446	0.0486275
193.79	0.875883	0.743129	0.00665534	0.0431532	0.205049	0.573017	0.00989735	0.0470432
193.99	0.877224	0.739643	0.00717091	0.0495027	0.207448	0.571688	0.00987934	0.0497808
194.19	0.87429	0.741074	0.00807917	0.046648	0.207953	0.574143	0.013939	0.0446235
194.39	0.881824	0.744856	0.0089612	0.0494946	0.207891	0.57622	0.0114652	0.0483974
194.59	0.876372	0.737204	0.00250375	0.0467921	0.204196	0.572965	0.00252747	0.0449607
194.79	0.879708	0.744302	0.00342631	0.047044	0.207657	0.576276	0.0067886	0.0480271
194.99	0.876638	0.73928	0.00331008	0.0425047	0.201064	0.573251	0.00481283	0.044495
195.19	0.879768	0.741148	0.00541985	0.0470186	0.208522	0.577855	0.00780963	0.0461686
195.39	0.874486	0.737991	0.00294566	0.0449247	0.205548	0.576032	0.00531363	0.0428584
195.59	0.877631	0.740856	0.00518167	0.0452934	0.204136	0.574979	0.0115884	0.0446836
195.79	0.874005	0.740036	0.0077511	0.0446977	0.202778	0.574921	0.00496768	0.0440665
195.99	0.879707	0.738069	0.0059644	0.042515	0.207897	0.576914	0.0104811	0.0456478
196.19	0.878545	0.742043	0.00778997	0.0485663	0.210036	0.57854	0.0122337	0.0498506
196.39	0.877567	0.740489	0.00581265	0.0428503	0.204333	0.578088	0.0112946	0.0458528
196.59	0.878283	0.740209	0.00457382	0.0458587	0.202766	0.577217	0.00695454	0.0480784
196.79	0.878136	0.739894	0.00789284	0.046443	0.202237	0.579727	0.00114428	0.0433535
196.99	0.880023	0.742652	0.00511336	0.0494207	0.207614	0.580145	0.0087037	0.0454234
197.19	0.877857	0.738396	0.00126612	0.0402122	0.202106	0.578516	0.00660014	0.044088
197.39	0.876058	0.737088	0.00234246	0.0425186	0.206969	0.580774	0.00546872	0.043161
197.59	0.884483	0.74381	0.010041	0.0489259	0.207787	0.582889	0.0146085	0.0468026
197.79	0.880502	0.742961	0.00859153	0.0468126	0.202762	0.577239	0.0046842	0.0429041
197.99	0.877021	0.739693	0.00903391	0.0404975	0.199221	0.574845	0.005975	0.0427586
198.19	0.872486	0.740754	0.00756978	0.0454267	0.205135	0.577658	0.00413023	0.0406035
198.39	0.8849	0.746187	0.00883019	0.0466885	0.208978	0.584749	0.007604	0.0494773
198.59	0.877791	0.74086	-1.741e-05	0.0403324	0.201979	0.577075	0.00322496	0.0447023
198.79	0.881908	0.735364	0.00483751	0.0454871	0.203325	0.576983	0.00723444	0.0439501
198.99	0.881695	0.746161	0.00838708	0.0457765	0.204975	0.580796	0.0103067	0.0469153
199.19	0.878242	0.738838	0.00272584	0.0434603	0.203956	0.576075	0.00553548	0.0474533
199.39	0.876808	0.741012	0.0024966	0.037703	0.202806	0.57756	0.00303542	0.0422369
199.59	0.885489	0.74383	0.0129447	0.0514916	0.206538	0.587675	0.00821733	0.044865
199.79	0.884863	0.747422	0.0118513	0.0491178	0.206517	0.586312	0.0121074	0.0496
199.99	0.876296	0.737882	0.00294804	0.0415385	0.203003	0.578003	0.00663709	0.0471226
200.19	0.88493	0.74712	0.00884199	0.0438572	0.208429	0.587033	0.013576	0.0499611
200.39	0.877799	0.738449	0.00357925	0.0447349	0.203629	0.581292	0.00402628	0.0408455
200.59	0.881728	0.741678	0.0114959	0.0499387	0.207886	0.581524	0.00977909	0.0456079
200.79	0.878416	0.743489	0.00735485	0.0466612	0.207682	0.586914	0.0132036	0.0510055
200.99	0.877756	0.743313	0.00611555	0.0432648	0.2032	0.583806	0.00507687	0.0449372
201.19	0.876217	0.737507	0.00284254	0.043027	0.203668	0.582542	0.00476717	0.0426779
201.42	0.878681	0.740753	0.00876986	0.043679	0.205078	0.586408	0.00152897	0.0430857
201.59	0.876466	0.741187	0.00503802	0.0411982	0.203534	0.580273	0.00559091	0.0440453
201.79	0.884167	0.7487	0.00886917	0.0457963	0.211923	0.587212	0.010076	0.0442612
201.99	0.879328	0.741737	0.00208115	0.0462176	0.206054	0.583479	0.00607311	0.0446052
202.19	0.885084	0.750092	0.013208	0.0514783	0.209667	0.591134	0.0178509	0.0552605
202.39	0.883842	0.739389	0.00606119	0.0397879	0.203862	0.583125	0.00189899	0.0456018
202.59	0.882505	0.745707	0.00831461	0.0446667	0.207909	0.587471	0.00416278	0.0464358
202.79	0.882687	0.741537	0.00299883	0.0440319	0.202046	0.585906	0.00300228	0.0505305
202.99	0.88043	0.741269	0.00557064	0.0460055	0.204136	0.587365	0.00788234	0.0433532
203.19	0.880872	0.737382	0.00698864	0.0410848	0.203894	0.587302	0.00472342	0.0432103
203.39	0.879505	0.74167	0.011929	0.046373	0.207363	0.591046	0.00731336	0.0475042
203.59	0.882504	0.743723	0.00199711	0.0436569	0.20317	0.586323	0.00615476	0.0442581
203.79	0.878711	0.743833	0.00363386	0.0445501	0.202832	0.586495	0.00487721	0.046576
203.99	0.882231	0.740592	0.00155139	0.0434251	0.205251	0.589378	0.00710463	0.0454364
204.19	0.880248	0.740646	0.00840891	0.0449251	0.208003	0.589307	0.00843167	0.0436422
204.39	0.883627	0.741166	0.00846779	0.0443299	0.204891	0.588313	0.0106742	0.0447988
204.59	0.88053	0.73975	0.0031395	0.047128	0.201927	0.591167	0.0118773	0.0471492
204.79	0.882076	0.743084	0.00354207	0.0467554	0.204238	0.587651	0.008641	0.0377003
204.99	0.881224	0.743167	0.00601399	0.0483404	0.206275	0.591347	0.00981103	0.0444039
205.19	0.882531	0.741884	0.0110153	0.0461674	0.206555	0.592206	0.00589048	0.0470341
205.39	0.881645	0.740679	0.00600612	0.0387682	0.204465	0.587561	0.00695394	0.0453547
205.59	0.886104	0.743433	0.00808882	0.0438352	0.20835	0.591361	0.0112804	0.0448358
205.79	0.882115	0.742517	0.0057838	0.042459	0.202143	0.58761	0.00452733	0.0431552
205.99	0.879713	0.739539	0.00248635	0.0431479	0.204524	0.592242	0.00522648	0.045153
206.19	0.886115	0.740614	0.00224983	0.0446023	0.202803	0.589862	0.00607967	0.0459461
206.39	0.887343	0.744509	0.00830925	0.0491968	0.209396	0.591233	0.0124885	0.0491767
206.59	0.888511	0.747068	0.00922287	0.0471936	0.206107	0.594226	0.0110518	0.0469513
206.79	0.883848	0.742871	0.00832069	0.0429812	0.204716	0.590557	0.00764584	0.0467433
206.99	0.882786	0.741757	0.00929177	0.0411008	0.201241	0.588754	0.00298905	0.0434025
207.19	0.880829	0.742343	0.00128484	0.0434245	0.206615	0.59457	0.0071702	0.0490138
207.39	0.885501	0.746299	0.0129325	0.0460593	0.208772	0.596811	0.0117674	0.0494512
207.59	0.88158	0.742964	0.0108849	0.0409004	0.203625	0.589619	0.00760233	0.0401984
207.79	0.882304	0.741476	0.00599372	0.0434328	0.205515	0.595607	0.00730263	0.0425642
207.99	0.877919	0.738475	0.00491452	0.0417121	0.20273	0.592742	0.00210665	0.042334
208.19	0.877978	0.739791	0.00401162	0.0438049	0.202284	0.590649	0.00469731	0.0419273
208.39	0.881026	0.742042	0.00371611	0.0452637	0.203269	0.594428	0.00521981	0.0484971
208.59	0.883366	0.740022	0.00655079	0.0416673	0.201933	0.58909	0.0103511	0.0428327
208.79	0.886327	0.747142	0.00753045	0.0477248	0.20769	0.598282	0.0110434	0.0511758
208.99	0.883762	0.744864	0.00760996	0.0473715	0.203705	0.596532	0.00615441	0.0462885
209.19	0.882396	0.741949	0.00391054	0.0465199	0.20604	0.591438	0.0036621	0.0474987
209.39	0.883938	0.741502	0.00766111	0.0463274	0.206901	0.595131	0.0107187	0.0487465
209.59	0.878209	0.742724	0.00355398	0.0421508	0.202987	0.595743	0.008049	0.0464104
209.79	0.88177	0.743598	0.00639999	0.0474734	0.199039	0.594594	0.00713753	0.045727
209.99	0.885738	0.748683	0.00966573	0.0440898	0.207855	0.597715	0.00464367	0.0490844
210.19	0.88028	0.742605	0.00930071	0.0461711	0.210826	0.597521	0.0090363	0.047073
210.39	0.889369	0.743284	0.00975573	0.0456942	0.207377	0.598971	0.00498056	0.0440658
210.59	0.882257	0.743937	0.00052881	0.0419987	0.205398	0.592268	0.00661372	0.0451508
210.79	0.881865	0.746382	0.00797582	0.0459929	0.205588	0.59938	0.00846588	0.0475793
210.99	0.885687	0.745556	0.00393915	0.0467928	0.205825	0.59929	0.0042957	0.0475819
211.19	0.889402	0.750903	0.00635469	0.0495382	0.208742	0.600388	0.0141485	0.0492116
211.39	0.88242	0.742354	0.00386273	0.0439935	0.203426	0.59721	0.00556921	0.0434813
211.59	0.881153	0.746138	0.0085113	0.0466555	0.204292	0.59675	0.00596451	0.0450019
211.79	0.876552	0.739177	0.0016197	0.0396686	0.199975	0.594391	-0.0003992	0.0396867
211.99	0.889894	0.749727	0.0050677	0.0448614	0.206302	0.606514	0.00689374	0.0505383
212.19	0.890566	0.748969	0.0132858	0.0473823	0.209245	0.60089	0.0066862	0.0493453
212.39	0.885534	0.742157	0.0035733	0.0451908	0.20589	0.596887	0.00307655	0.0438706
212.59	0.885553	0.746971	0.00830305	0.0496427	0.209037	0.601688	0.00937402	0.043505
212.79	0.886575	0.747681	0.00311803	0.0499652	0.207931	0.601783	0.00758206	0.0444133
212.99	0.884659	0.748922	0.00446439	0.04646	0.204599	0.598559	0.00804424	0.0482945
213.19	0.881561	0.74521	0.00064992	0.0430961	0.203394	0.601112	0.00408064	0.0392231
213.39	0.887161	0.747573	0.0043075	0.0459019	0.205393	0.601474	0.00631486	0.0461942
213.59	0.887071	0.745086	0.00342953	0.0461521	0.203556	0.602331	0.00674688	0.0458889
213.79	0.881697	0.743772	0.00576257	0.0422919	0.201442	0.602126	0.00319146	0.0448739
213.99	0.881035	0.747418	0.00616669	0.0425416	0.200223	0.600742	0.00375628	0.0449951
214.19	0.891373	0.749619	0.0088576	0.0475864	0.207073	0.60557	0.0123507	0.0511587
214.39	0.887807	0.741578	0.00474119	0.0460545	0.204679	0.601907	0.0101926	0.0439278
214.59	0.881931	0.74399	0.00794041	0.0436431	0.201762	0.602671	0.00382184	0.0430112
214.79	0.891353	0.746993	0.0182377	0.0514702	0.209499	0.610088	0.0152249	0.0536686
214.99	0.882253	0.741886	0.00598478	0.0423052	0.200227	0.598351	0.00519477	0.0385302
215.19	0.888474	0.747752	0.00724721	0.0470526	0.207072	0.607427	0.0130565	0.046007
215.39	0.884065	0.742005	0.00183356	0.0434923	0.204189	0.603485	0.00418126	0.0486395
215.59	0.885501	0.747651	0.00550318	0.0430705	0.201189	0.601904	0.00737702	0.0423727
215.79	0.885818	0.746183	0.00798786	0.0463341	0.20203	0.602634	0.0109651	0.0474267
215.99	0.888163	0.74864	0.00668501	0.0469602	0.20534	0.603708	0.0079193	0.0420845
216.19	0.884285	0.747333	0.00792861	0.0490463	0.209384	0.609471	0.0082705	0.0472715
216.39	0.886659	0.748174	0.0115813	0.0462449	0.207108	0.611155	0.0104183	0.0503192
216.59	0.888495	0.749072	0.0141634	0.0489284	0.208254	0.606278	0.0105268	0.0444403
216.79	0.882745	0.74371	0.00469017	0.045548	0.200142	0.60671	0.00665497	0.0439788
216.99	0.882787	0.746124	0.00362086	0.0456204	0.206233	0.604709	0.00766515	0.0455452
217.19	0.884854	0.746111	0.0102737	0.0461069	0.203659	0.604965	0.0104016	0.043292
217.39	0.885349	0.743748	0.00934648	0.0443223	0.206759	0.604299	0.00579535	0.0478395
217.59	0.886121	0.741723	0.00204623	0.0433039	0.201817	0.607585	0.00846302	0.0440305
217.79	0.885794	0.744756	0.00939691	0.0430683	0.208388	0.610976	0.00703155	0.0450013
217.99	0.882809	0.746203	0.00552582	0.0430785	0.201934	0.600958	0.00444435	0.0460775
218.19	0.885624	0.742181	0.00052416	0.0428824	0.202901	0.604073	0.00463771	0.0438306
218.39	0.889128	0.744848	0.0108048	0.0475367	0.205985	0.606482	0.00738048	0.0492889
218.59	0.886529	0.746997	0.0028584	0.0402805	0.204285	0.606629	0.0016899	0.0419499
218.79	0.895336	0.747648	0.00963819	0.0511915	0.210489	0.615085	0.00984084	0.0498042
218.99	0.89129	0.753564	0.00718045	0.0464435	0.209085	0.615552	0.0144522	0.0505499
219.19	0.886461	0.748944	0.00420511	0.0464758	0.207778	0.610126	0.00491928	0.046964
219.39	0.885423	0.748484	0.00667572	0.0406408	0.204305	0.612201	0.00346576	0.0441759
219.59	0.8859	0.74631	0.00890219	0.041851	0.204242	0.608227	0.00597584	0.0475342
219.79	0.887757	0.747469	0.00725102	0.041695	0.204152	0.609608	0.0111623	0.0426267
219.99	0.882922	0.74612	0.00538373	0.046452	0.203933	0.608121	0.00131285	0.0446891
220.19	0.888922	0.746164	0.00878405	0.0463043	0.204297	0.608659	0.00735127	0.04404
220.39	0.885247	0.744411	0.00503254	0.0434024	0.206861	0.614154	0.00748979	0.0459079
220.59	0.886532	0.744663	0.00180411	0.0473611	0.202565	0.608663	0.00160443	0.0455046
220.79	0.889161	0.745987	0.0066967	0.0454483	0.208954	0.614328	0.0117718	0.0423603
220.99	0.8921	0.748199	0.0134214	0.051309	0.211321	0.61409	0.0108716	0.0513004
221.19	0.889817	0.750684	0.00725687	0.0458477	0.204972	0.612506	0.00713849	0.0470606
221.39	0.886663	0.740794	0.00079989	0.0472297	0.203734	0.612855	0.00475167	0.0449648
221.59	0.887592	0.742343	0.00805783	0.0438232	0.204516	0.613464	0.00462281	0.0471379
221.79	0.890158	0.747869	0.00543177	0.0468181	0.205063	0.61553	0.00336527	0.0499161
221.99	0.885586	0.746453	0.00658965	0.0433056	0.201949	0.614972	0.00689458	0.0432895
222.19	0.887608	0.745946	0.00637281	0.0404194	0.201865	0.60843	0.00367617	0.0470109
222.39	0.88728	0.73955	0.00719022	0.0393613	0.201662	0.609445	0.00495957	0.0392244
222.59	0.888468	0.74012	0.00454163	0.0411705	0.206569	0.611858	0.0088868	0.0408602
222.79	0.888088	0.746809	0.0129012	0.0443807	0.199806	0.612123	0.00425469	0.0456768
222.99	0.892218	0.751144	0.00578856	0.0487822	0.208131	0.616671	0.0090618	0.0483584
223.19	0.888089	0.743965	0.00714254	0.0453445	0.202544	0.612852	0.00458382	0.0401138
223.39	0.888368	0.745295	0.00700176	0.0438846	0.205805	0.608644	0.00716995	0.0475861
223.59	0.88952	0.748889	0.00794518	0.0456677	0.201952	0.61475	0.0112806	0.0453972
223.79	0.886652	0.74965	0.00933373	0.0462883	0.208257	0.613974	0.00831759	0.0498618
223.99	0.886721	0.744098	0.00174534	0.0440797	0.204733	0.614803	0.00867497	0.043074
224.19	0.889553	0.745556	0.00679814	0.0383316	0.205995	0.613254	0.00563966	0.0415879
224.39	0.885843	0.750957	0.0101268	0.0484769	0.204913	0.614202	0.0141393	0.0512395
224.59	0.882266	0.741635	-0.0006235	0.0360246	0.204997	0.611096	0.00042032	0.0401769
224.79	0.888292	0.746776	0.00603914	0.0443488	0.208366	0.617266	0.00529229	0.0457028
224.99	0.891075	0.750498	0.00813818	0.0496361	0.209984	0.619261	0.0138454	0.052863
225.19	0.887738	0.744996	0.00926852	0.0473304	0.202438	0.617747	0.00909554	0.0473578
225.39	0.891864	0.746154	0.0108988	0.0473464	0.209128	0.611823	0.0101151	0.0456219
225.59	0.890074	0.748605	0.00936544	0.0428395	0.204154	0.61691	0.0045992	0.0451749
225.79	0.888674	0.743882	0.00357222	0.0463385	0.20583	0.619724	0.00712013	0.0455153
225.99	0.890027	0.748564	0.00918889	0.0497913	0.208124	0.623563	0.0109808	0.0468349
226.19	0.891033	0.751669	0.0108699	0.0489909	0.20809	0.624098	0.0121089	0.0482955
226.39	0.890655	0.746019	0.0085541	0.049668	0.206417	0.61772	0.00722002	0.0466843
226.59	0.890025	0.746181	0.00472235	0.049162	0.204087	0.615762	0.0111283	0.0443107
226.79	0.890908	0.745635	0.00600731	0.0466021	0.205416	0.616626	0.00871348	0.0476051
226.99	0.887657	0.743069	0.00909901	0.0436973	0.204263	0.614896	0.00586998	0.0456427
227.19	0.886569	0.747087	0.00710154	0.0433009	0.202479	0.61866	0.0123074	0.0439639
227.39	0.887506	0.745029	0.00443088	0.0439605	0.202822	0.614833	0.00712107	0.0427602
227.59	0.888068	0.745308	0.00672114	0.0475143	0.205288	0.617527	0.00630914	0.0480391
227.79	0.894789	0.749077	0.0104005	0.0477455	0.209006	0.62092	0.00998889	0.0480138
227.99	0.88659	0.743526	0.00572884	0.0458528	0.207504	0.616357	0.00582003	0.0463713
228.19	0.890622	0.749215	0.00859725	0.0500854	0.206992	0.624992	0.00793051	0.0481805
228.39	0.886308	0.746265	0.00129676	0.0427077	0.203037	0.620489	0.0024687	0.047869
228.59	0.893734	0.751545	0.0119978	0.0492378	0.207597	0.626256	0.00683509	0.0474582
228.79	0.890315	0.744362	0.0104804	0.0430196	0.202528	0.621155	0.00558208	0.0451728
228.99	0.889949	0.744319	0.00454712	0.0455881	0.206944	0.618272	-0.0006094	0.0466323
229.19	0.890907	0.748647	0.00835657	0.0436942	0.202887	0.617426	0.00499951	0.0467122
229.39	0.890822	0.751573	0.0116255	0.0450482	0.203328	0.620771	0.00764691	0.0494361
229.59	0.89128	0.745846	0.00618684	0.0494625	0.206683	0.623681	0.00815987	0.0475807
229.79	0.889497	0.745771	0.00825595	0.0484129	0.204361	0.622759	0.00942384	0.0475702
229.99	0.893936	0.75164	0.00772715	0.0470127	0.205765	0.624602	0.00827979	0.0473566
230.19	0.889726	0.742993	0.00671566	0.0424901	0.203504	0.617633	0.0060327	0.0411237
230.39	0.890336	0.743948	0.00145412	0.0448505	0.201938	0.621123	0.00586295	0.0437163
230.59	0.888703	0.748009	0.00624037	0.040251	0.206393	0.623393	0.00700354	0.0430044
230.79	0.897085	0.751087	0.00689983	0.0508872	0.206574	0.621425	0.00615655	0.0500176
230.99	0.888934	0.743801	0.00417531	0.0444662	0.205043	0.619686	0.00639152	0.0428115
231.19	0.891994	0.747628	0.0101839	0.0451128	0.205441	0.625491	0.00555395	0.0448239
231.39	0.890301	0.74924	0.00675487	0.0433355	0.206672	0.627357	0.00728261	0.0439587
231.59	0.898494	0.748119	0.0102096	0.04919	0.209488	0.625948	0.00879144	0.0487916
231.79	0.8905	0.746163	0.00636637	0.0462429	0.208801	0.626997	0.00792884	0.0448598
231.99	0.894033	0.749627	0.0102857	0.0466121	0.206275	0.629412	0.0085461	0.0478812
232.19	0.890465	0.745542	0.00608444	0.045227	0.205621	0.628449	0.00162052	0.0475723
232.39	0.891793	0.746166	0.00568652	0.0466192	0.208345	0.631823	0.00697839	0.0501966
232.59	0.897568	0.750021	0.00872123	0.0486855	0.210147	0.629594	0.00823628	0.0471846
232.79	0.88982	0.745995	0.00627696	0.0442516	0.201221	0.622305	0.00661396	0.0502151
232.99	0.890638	0.749974	0.00681996	0.0456545	0.205708	0.623568	0.0115464	0.0536362
233.19	0.892339	0.748762	0.00692856	0.043238	0.203376	0.62355	0.00625121	0.0427291
233.39	0.889769	0.742179	0.00407481	0.0427133	0.204023	0.624199	-0.0024082	0.0449568
233.59	0.890981	0.747802	0.00943124	0.0455428	0.203395	0.627959	0.00740408	0.0494146
233.79	0.889146	0.745367	0.0118542	0.0438644	0.206638	0.628176	0.00690888	0.045179
233.99	0.890859	0.74222	0.00674021	0.0408031	0.203085	0.6206	0.00429927	0.0478028
234.19	0.891195	0.748959	0.00770032	0.0451294	0.204953	0.628351	0.00429987	0.0522898
234.39	0.891469	0.745534	0.00938844	0.0467194	0.205495	0.628162	0.0111762	0.0468111
234.59	0.894536	0.751074	0.0109782	0.0457368	0.206858	0.628664	0.0107689	0.0487822
234.79	0.893177	0.746656	0.0056039	0.0462745	0.204706	0.626302	0.00618695	0.0459716
234.99	0.891665	0.743605	0.0046463	0.0469686	0.208343	0.628927	0.00390791	0.0473813
235.19	0.887798	0.746844	0.00745714	0.048163	0.204792	0.630666	0.0047996	0.0428482
235.39	0.890441	0.747613	0.0113857	0.0455708	0.203674	0.63089	0.010478	0.04638
235.59	0.896275	0.747329	0.00913751	0.0475109	0.210706	0.629873	0.0124409	0.0441823
235.79	0.891124	0.750864	0.00722003	0.0434371	0.203609	0.630494	0.00746154	0.0475488
235.99	0.890991	0.749786	0.00488352	0.0511221	0.203759	0.630721	0.00425171	0.0458609
236.19	0.889863	0.747737	0.00879836	0.0454505	0.201517	0.629663	0.00593042	0.044525
236.39	0.892085	0.744431	0.00546014	0.0425113	0.20809	0.627786	0.0071063	0.0445995
236.59	0.890466	0.74394	0.00171304	0.040471	0.205518	0.632352	0.00545084	0.0453012
236.79	0.896561	0.749645	0.0101293	0.0463449	0.206415	0.631362	0.00306081	0.0495183
236.99	0.89132	0.747827	0.00855303	0.0486688	0.204327	0.629406	0.00357341	0.0459064
237.19	0.892734	0.745326	0.00872362	0.048716	0.206439	0.636061	0.0093522	0.0477968
237.39	0.892819	0.750139	0.00871157	0.0488781	0.209342	0.635214	0.00835275	0.0495888
237.59	0.8962	0.753	0.0153369	0.0513725	0.213802	0.633721	0.0117072	0.0509251
237.79	0.894159	0.746213	0.00704622	0.0399972	0.206958	0.632523	0.00954198	0.0456384
237.99	0.888876	0.745151	0.00544011	0.044506	0.207742	0.631043	0.00717591	0.0439948
238.19	0.887364	0.746065	0.00340318	0.0436578	0.200569	0.633381	0.0039184	0.0428867
238.39	0.88955	0.744709	0.00492417	0.0448453	0.203208	0.630113	0.00545095	0.0437112
238.59	0.895629	0.74865	0.00994193	0.0505659	0.209167	0.638305	0.0125236	0.0494722
238.79	0.88939	0.744414	0.00789332	0.0466105	0.205139	0.632107	0.00276768	0.0426118
238.99	0.89206	0.744918	0.00996339	0.0442758	0.209375	0.631635	0.0125857	0.0480292
239.19	0.896297	0.74706	0.0113301	0.0446287	0.207039	0.635301	0.00623678	0.0485174
239.39	0.886086	0.747435	0.00690711	0.0433331	0.19863	0.632151	0.00479769	0.0396818
239.59	0.894199	0.746219	0.00695705	0.0471074	0.206553	0.634029	0.00853478	0.0504012
239.79	0.89136	0.747667	0.00760269	0.0444979	0.20444	0.630634	0.0104771	0.0445876
239.99	0.88889	0.74334	0.00124514	0.0417724	0.20259	0.633696	0.00293481	0.0431774
240.19	0.897836	0.755529	0.0128881	0.047016	0.206914	0.636131	0.00749968	0.0542065
240.39	0.893068	0.742932	0.00464188	0.0456995	0.208423	0.634168	0.0103525	0.0463682
240.59	0.894742	0.749526	0.00725782	0.048427	0.204563	0.638958	0.00857102	0.0468203
240.79	0.894019	0.744594	0.00591886	0.0453277	0.20121	0.631104	0.00767206	0.0465909
240.99	0.897225	0.747342	0.00982451	0.04961	0.206802	0.635804	0.00699424	0.0511895
241.19	0.893345	0.749642	0.00540328	0.0461368	0.204937	0.63335	0.00493359	0.0426055
241.39	0.893407	0.745806	0.00738835	0.0448555	0.208311	0.640748	0.0072689	0.0469574
241.59	0.892498	0.748368	0.00916636	0.0487233	0.205885	0.635574	0.00770831	0.0496916
241.79	0.895025	0.753381	0.00596404	0.0442848	0.205548	0.631845	0.00821458	0.0493159
241.99	0.893208	0.750408	0.011567	0.0464217	0.208686	0.640795	0.00767564	0.0456816
242.19	0.894138	0.753007	0.00822365	0.0473982	0.207392	0.632438	0.00496565	0.0484606
242.39	0.897023	0.749016	0.00880479	0.0450843	0.205725	0.639091	0.00908529	0.0461955
242.59	0.892673	0.75331	0.00726449	0.0469505	0.207008	0.639544	0.00790285	0.0462428
242.79	0.899034	0.753768	0.00847685	0.0488146	0.208439	0.643165	0.00419532	0.0451348
242.99	0.892518	0.745674	0.0102965	0.0464625	0.204425	0.63728	0.00697612	0.0445132
243.19	0.897706	0.75205	0.0131871	0.0502371	0.211101	0.645121	0.0112084	0.051208
243.39	0.892727	0.747612	0.00107836	0.0462637	0.205629	0.638289	0.00178217	0.0425179
243.59	0.895519	0.752243	0.0116298	0.0484421	0.207054	0.642209	0.0151513	0.0487798
243.79	0.89574	0.748342	0.00745272	0.0462213	0.206019	0.640876	0.00741433	0.0492095
243.99	0.894005	0.750547	0.0038321	0.0436479	0.202578	0.635217	0.00436293	0.0419679
244.19	0.897589	0.75237	0.00944459	0.0476027	0.210018	0.639367	0.0110599	0.050243
244.39	0.892381	0.751793	0.00961399	0.0464544	0.207488	0.638306	0.00866102	0.0466722
244.59	0.897571	0.749892	0.0136762	0.0491374	0.20681	0.644988	0.00782381	0.0499762
244.79	0.897571	0.750105	0.00585234	0.0497933	0.208772	0.63745	0.00672328	0.0452799
244.99	0.894403	0.746467	0.00621224	0.0484224	0.205595	0.641802	0.00623822	0.0480956
245.19	0.895794	0.75232	0.00686801	0.0442426	0.208635	0.641407	0.00815308	0.0474877
245.39	0.888085	0.749223	0.0024513	0.0463081	0.205362	0.636189	0.00483798	0.0462817
245.59	0.898913	0.745946	0.00743306	0.0457104	0.203204	0.641836	0.00564324	0.0464697
245.79	0.893845	0.746322	0.0112006	0.0458141	0.209324	0.644829	0.00618862	0.0489635
245.99	0.893055	0.746027	0.00012516	0.0408574	0.201705	0.642319	0.00765239	0.0441575
246.19	0.898019	0.748921	0.0100219	0.0502332	0.206815	0.641055	0.00795781	0.050938
246.39	0.894728	0.753662	0.0125653	0.0464089	0.206744	0.642057	0.00547491	0.0489062
246.59	0.897116	0.750043	0.0101871	0.0455077	0.206779	0.645462	0.0101778	0.0462018
246.79	0.891548	0.748217	0.00451434	0.0432025	0.20667	0.638747	0.00609779	0.0469708
246.99	0.890799	0.748624	0.00258565	0.0419324	0.203163	0.641271	0.0002601	0.040391
247.19	0.895921	0.749723	0.0108001	0.0426653	0.20947	0.644992	0.00727498	0.0484829
247.39	0.896402	0.753162	0.00762844	0.0455525	0.208478	0.643818	0.00580799	0.0456667
247.59	0.893735	0.748549	0.00080764	0.0405804	0.201473	0.636401	0.00400244	0.0398673
247.79	0.895134	0.748581	0.0143179	0.0462463	0.208112	0.646122	0.0065385	0.0452045
247.99	0.892087	0.747815	0.00125479	0.0410995	0.207122	0.641388	0.00349151	0.0410736
248.19	0.895707	0.753908	0.00410891	0.0465177	0.207452	0.644651	0.0103444	0.047781
248.39	0.893654	0.748534	0.00602078	0.0459396	0.204291	0.639834	0.00426018	0.042743
248.59	0.898299	0.749742	0.0117486	0.0471556	0.208599	0.644717	0.00644314	0.0473931
248.79	0.89214	0.747419	0.0101184	0.0447138	0.201393	0.641653	0.00607692	0.0479701
248.99	0.892803	0.749253	0.0120922	0.0456839	0.202863	0.643197	0.00624143	0.0448918
249.19	0.892733	0.751145	0.0042634	0.0454151	0.201038	0.645771	0.0101648	0.0471478
249.39	0.898832	0.754408	0.00896477	0.0457639	0.211352	0.649823	0.00857018	0.0519545
249.59	0.896691	0.749974	0.0111375	0.0482666	0.208677	0.646964	0.00991105	0.0468901
249.79	0.89763	0.752651	0.00732422	0.0481648	0.210956	0.645883	0.00898456	0.0437436
249.99	0.899773	0.749297	0.0100805	0.0487279	0.207527	0.648291	0.0124388	0.0521053
250.19	0.900167	0.754487	0.0134819	0.0484012	0.214244	0.647884	0.00993358	0.0560358
250.39	0.897249	0.752892	0.00442826	0.0475942	0.207811	0.649158	0.00298893	0.0459108
250.59	0.896461	0.748585	0.0079428	0.0452245	0.203251	0.645916	0.00592803	0.0471901
250.79	0.895418	0.74979	0.00433528	0.0479564	0.210868	0.649149	0.0079348	0.0473654
250.99	0.89395	0.749677	0.00228715	0.0434812	0.204577	0.646445	0.0073713	0.0440947
251.19	0.895868	0.752354	0.00954926	0.0441955	0.208803	0.646279	0.0115766	0.0507333
251.39	0.894281	0.746535	0.00670528	0.0462887	0.205192	0.647524	0.00727223	0.0467552
251.59	0.896	0.753227	0.0109668	0.0439445	0.208819	0.644414	0.00608014	0.0471867
251.79	0.893335	0.746673	0.00738311	0.0428098	0.2015	0.645481	0.00567292	0.0444719
251.99	0.900711	0.749982	0.00527393	0.0459931	0.206483	0.647557	0.00669645	0.042181
252.19	0.893073	0.740109	0.00215352	0.0417365	0.202018	0.644266	0.00775396	0.0461925
252.39	0.895272	0.747254	0.00400901	0.0453849	0.202998	0.644812	0.00735807	0.0468755
252.59	0.897955	0.744299	0.00805462	0.044619	0.200853	0.645105	0.00762689	0.044172
252.79	0.89616	0.748882	0.00657999	0.0462947	0.208819	0.647899	0.00607752	0.0434639
252.99	0.895024	0.746809	0.0056765	0.0491992	0.207389	0.6464	0.0104385	0.0449011
253.19	0.895556	0.747769	0.00927019	0.0465935	0.206887	0.644939	0.00693512	0.0500493
253.39	0.898303	0.754055	0.0128765	0.0424394	0.207361	0.647363	0.0073229	0.0447693
253.59	0.891	0.745661	0.0025059	0.0414407	0.201472	0.645896	0.00653171	0.0421973
253.79	0.897464	0.748594	0.00111234	0.0437538	0.206056	0.651481	0.00259863	0.0422935
253.99	0.892775	0.746028	0.0110105	0.0459103	0.204164	0.642082	0.0042616	0.0425638
254.19	0.901236	0.753001	0.0102178	0.0474947	0.208167	0.650517	0.0121479	0.0521744
254.39	0.896707	0.749454	0.0126556	0.0439273	0.209383	0.64985	0.0104778	0.0447292
254.59	0.896387	0.755322	0.0135473	0.0499578	0.209104	0.654325	0.0132528	0.0471616
254.79	0.893198	0.747136	0.00829828	0.0422988	0.203885	0.645779	0.0075792	0.0487032
254.99	0.892406	0.748222	0.00049389	0.0446215	0.200734	0.650221	0.00349354	0.0467663
255.19	0.897288	0.746459	0.0126099	0.0466564	0.205766	0.652431	0.00671195	0.0471853
255.39	0.896291	0.744662	0.00781179	0.0423363	0.204657	0.648885	0.00546884	0.0394659
255.59	0.897076	0.748766	0.00302875	0.0469834	0.204979	0.650827	0.00781261	0.0477018
255.79	0.899193	0.753895	0.00945091	0.0463269	0.208307	0.650969	0.0113253	0.0448121
255.99	0.89583	0.752357	0.00795495	0.0432206	0.203069	0.651006	0.00663875	0.0468327
256.19	0.893521	0.749601	0.00240088	0.042537	0.205355	0.649803	0.00609958	0.0423521
256.39	0.89526	0.749123	0.00488817	0.0459041	0.209876	0.652994	0.0057696	0.0450042
256.59	0.894292	0.743715	0.00304115	0.0423599	0.201562	0.646113	0.00713359	0.0425284
256.79	0.89682	0.753825	0.0128081	0.0470545	0.209396	0.656929	0.00797962	0.046706
256.99	0.89258	0.745857	0.00599265	0.0426075	0.197511	0.644659	0.00445377	0.0428544
257.19	0.899334	0.751525	0.00588238	0.0474921	0.20801	0.650875	0.00730264	0.0474972
257.39	0.896728	0.750886	0.00346946	0.0408173	0.203715	0.6516	0.00866472	0.046546
257.59	0.898012	0.749342	0.00548863	0.0436776	0.208423	0.653936	0.00625503	0.0438616
257.79	0.900482	0.754065	0.00826775	0.0458928	0.204574	0.649606	0.00439857	0.0458443
257.99	0.895902	0.748949	0.00814306	0.0451751	0.205694	0.650823	0.00908422	0.0435125
258.19	0.895711	0.752042	0.00947166	0.0419852	0.203101	0.64793	0.00598859	0.0501438
258.39	0.900117	0.752912	0.00921715	0.0495023	0.211608	0.659952	0.0120442	0.0517422
258.59	0.902597	0.755071	0.0173722	0.050042	0.207566	0.660001	0.0165019	0.0526129
258.79	0.903537	0.752571	0.00735211	0.0488698	0.209352	0.655166	0.00940167	0.0488968
258.99	0.902119	0.7534	0.00762653	0.0463746	0.209827	0.651911	0.0107597	0.0483198
259.19	0.901172	0.749582	0.00828278	0.0417973	0.205714	0.650536	0.00916838	0.0495915
259.39	0.897356	0.753965	0.00847029	0.0491053	0.207148	0.658036	0.00954377	0.0464444
259.59	0.896107	0.755531	0.00901687	0.0462183	0.201776	0.654835	0.0085386	0.0446376
259.79	0.896757	0.749034	0.00711691	0.0447218	0.20811	0.655027	0.0106573	0.047393
259.99	0.895944	0.750391	0.00542652	0.0474973	0.204619	0.653733	0.00934493	0.0528913
260.19	0.903186	0.75758	0.0125635	0.045883	0.209828	0.660207	0.00829767	0.0500115
260.39	0.898546	0.752435	0.0108428	0.0456018	0.204395	0.661531	0.00760912	0.0468173
260.59	0.897614	0.750622	0.00801229	0.0442858	0.203571	0.654205	0.00705158	0.0448436
260.79	0.89859	0.748334	0.00845468	0.0463688	0.207774	0.656476	0.00876462	0.0445543
260.99	0.901195	0.748914	0.0118666	0.0433046	0.208312	0.657645	0.00956201	0.049487
261.19	0.897457	0.749788	0.0106081	0.0457156	0.206862	0.657851	0.00719582	0.0476808
261.39	0.895437	0.7479	0.00842869	0.0419516	0.205746	0.6561	0.00535654	0.0458723
261.59	0.896546	0.750175	0.00719571	0.0442238	0.204399	0.655573	0.00436294	0.0469991
261.79	0.900141	0.757907	0.0106822	0.0474924	0.2078	0.656522	0.00596141	0.0452759
261.99	0.898591	0.749349	0.00387632	0.0446537	0.208977	0.656697	0.004593	0.0459683
262.19	0.898586	0.744952	0.00656902	0.0427958	0.208995	0.658671	0.0106367	0.0427346
262.39	0.89637	0.751048	0.00646984	0.0406758	0.205012	0.650899	0.00909518	0.0506918
262.59	0.892012	0.742997	0.00516403	0.0447469	0.201341	0.652619	-0.0026262	0.0422217
262.79	0.893289	0.747708	0.00668311	0.0382797	0.203171	0.65639	0.00760292	0.0448613
262.99	0.896015	0.747444	0.00478661	0.041493	0.203331	0.657909	0.00494134	0.0442912
263.19	0.892258	0.743731	0.00401294	0.0393899	0.20114	0.65452	0.00194477	0.0386193
263.39	0.901867	0.754258	0.0122943	0.0483227	0.209236	0.660239	0.0114291	0.0444285
263.59	0.902488	0.751377	0.00831795	0.0490934	0.206206	0.663604	0.00969779	0.0500827
263.79	0.896452	0.75156	0.00740802	0.0482598	0.201712	0.658827	0.00937163	0.0445068
263.99	0.897538	0.754903	0.00837302	0.0478458	0.207771	0.658996	0.00966631	0.0493964
264.19	0.901793	0.748704	0.00481403	0.0473608	0.206247	0.657728	0.0112716	0.0497032
264.39	0.89729	0.75052	0.00722337	0.0445911	0.20591	0.656802	0.00440192	0.0428962
264.59	0.897626	0.753384	0.0101223	0.0488644	0.201213	0.657519	0.00915228	0.0461842
264.79	0.898024	0.749824	0.00539994	0.0427487	0.209105	0.658209	0.0020039	0.0425434
264.99	0.897884	0.75079	0.00908983	0.0476701	0.204587	0.658837	0.00869762	0.0480097
265.19	0.898337	0.755388	0.0145451	0.0477074	0.20654	0.658535	0.0112156	0.0475016
265.39	0.895855	0.752044	0.00736261	0.0457322	0.205968	0.660673	0.00924134	0.0511718
265.59	0.896356	0.751151	0.00716972	0.0469283	0.205555	0.659599	0.00733637	0.0435226
265.79	0.898008	0.748244	0.00444459	0.0432348	0.201984	0.658381	0.00327109	0.0413827
265.99	0.898278	0.750165	0.00701999	0.0448061	0.2056	0.654289	0.0069369	0.0487076
266.19	0.899723	0.752504	0.00782883	0.0458919	0.206694	0.659574	0.0101458	0.0457083
266.39	0.892402	0.746778	0.00306094	0.0409697	0.201627	0.655911	0.00750457	0.0449998
266.59	0.899032	0.750113	0.0097233	0.0449971	0.204128	0.660236	0.00401818	0.0464485
266.79	0.900015	0.756411	0.0136515	0.0480927	0.204779	0.658556	0.0108806	0.0479244
266.99	0.898259	0.751475	0.00718712	0.0435951	0.206373	0.661999	0.0109768	0.0452041
267.19	0.901914	0.751499	0.00236726	0.0390361	0.205625	0.65684	0.00363039	0.047247
267.39	0.900425	0.750384	0.00447225	0.0439585	0.208909	0.659013	0.00674807	0.0442514
267.59	0.903374	0.75038	0.00722849	0.0478182	0.20505	0.66295	0.00583088	0.0467954
267.79	0.894832	0.75145	0.00570881	0.044248	0.201539	0.660987	0.00422835	0.0446129
267.99	0.904713	0.750428	0.00928366	0.0476057	0.211579	0.664611	0.0118122	0.0468203
268.19	0.898804	0.749751	0.00327945	0.0451999	0.204505	0.661867	0.00534617	0.0454115
268.39	0.898611	0.752737	0.00794696	0.044408	0.200286	0.660253	0.00431715	0.0436909
268.59	0.900826	0.757456	0.0129601	0.0469628	0.210329	0.665617	0.0118522	0.051695
268.79	0.900717	0.757883	0.0123235	0.0486566	0.206543	0.663734	0.00878452	0.0474977
268.99	0.903773	0.753374	0.0147196	0.0469173	0.209579	0.662109	0.00767624	0.0461217
269.19	0.897551	0.751514	0.00564706	0.0439357	0.208291	0.659373	0.00800263	0.0455117
269.39	0.900794	0.748697	0.0047754	0.0452594	0.202194	0.661353	0.00727879	0.0463636
269.59	0.902533	0.754334	0.00823604	0.0435951	0.205466	0.661035	0.00519143	0.0466864
269.79	0.90113	0.753175	0.0125507	0.0468194	0.207075	0.668531	0.00952374	0.0483919
269.99	0.89868	0.74919	0.00630259	0.0456932	0.202165	0.662854	0.00703453	0.0491303
270.19	0.902515	0.753539	0.0108291	0.0492135	0.209087	0.665711	0.00721358	0.0449306
270.39	0.902306	0.74998	0.00800299	0.0430515	0.201074	0.665058	0.00464879	0.0434015
270.59	0.902791	0.753714	0.00857842	0.0504206	0.203584	0.66584	0.0101761	0.0475507
270.79	0.898589	0.74746	0.00224197	0.0426267	0.204045	0.66021	0.00528859	0.0422636
270.99	0.898667	0.752024	0.0122967	0.04426	0.202951	0.666624	0.0044583	0.0476458
271.19	0.897469	0.744529	0.00558102	0.0436568	0.201171	0.664961	0.00763749	0.0407457
271.39	0.90113	0.752637	0.00772214	0.0472398	0.208841	0.667352	0.00654244	0.0487966
271.59	0.899326	0.748352	0.00461734	0.0465481	0.204772	0.666667	0.00593447	0.0443859
271.79	0.902051	0.757397	0.00720119	0.042739	0.205283	0.667992	0.00785815	0.0452995
271.99	0.899015	0.752315	0.00504851	0.0452449	0.204614	0.66669	0.00896787	0.0464507
272.19	0.900457	0.753201	0.00796842	0.0497833	0.208043	0.668584	0.00678371	0.0445509
272.39	0.902439	0.755311	0.0124339	0.0491227	0.206371	0.670903	0.0110168	0.0475765
272.59	0.89919	0.747437	0.0117719	0.0454679	0.205731	0.66305	0.00776231	0.0416062
272.79	0.898029	0.752619	0.00556815	0.0430477	0.208992	0.663041	0.00157237	0.0441617
272.99	0.896318	0.753583	0.0100861	0.0501705	0.209187	0.666645	0.0104501	0.0462009
273.19	0.901666	0.753616	0.0132524	0.0479178	0.209691	0.667268	0.00718021	0.0480621
273.39	0.899358	0.750931	0.00806308	0.0440819	0.203145	0.668353	0.00698423	0.0499141
273.59	0.899145	0.755551	0.0120433	0.0417935	0.207772	0.671931	0.00602769	0.0478315
273.79	0.899992	0.751851	0.00816286	0.0461065	0.207847	0.665859	0.0093764	0.0450127
273.99	0.903375	0.752041	0.00522864	0.0487283	0.203667	0.669446	0.00504362	0.0439414
274.19	0.89935	0.751508	0.00382268	0.0455289	0.203819	0.668505	0.00530361	0.0457076
274.39	0.901165	0.748538	0.00667572	0.0461653	0.208184	0.664406	0.00310969	0.0491372
274.59	0.898927	0.752511	0.00574267	0.0449721	0.205447	0.668301	0.00895321	0.0492742
274.79	0.902476	0.750491	0.00890135	0.0461562	0.204736	0.66826	0.00499045	0.0491042
274.99	0.900954	0.749106	0.00352299	0.0442941	0.204768	0.667736	0.0057919	0.0456331
275.19	0.89758	0.75164	0.00863969	0.0439139	0.203599	0.666354	0.00923537	0.0448186
275.39	0.904411	0.75839	0.00665021	0.0485366	0.208583	0.673185	0.0118152	0.0501699
275.59	0.903456	0.753647	0.00800597	0.0485672	0.206903	0.669358	0.00494825	0.0461217
275.79	0.89696	0.75254	0.00384795	0.0466108	0.203135	0.66584	0.00752579	0.0462054
275.99	0.899533	0.753751	0.00713372	0.0434937	0.203265	0.669321	0.00552427	0.0474105
276.19	0.901937	0.7515	0.00238525	0.0400668	0.205542	0.669929	0.00554251	0.0415434
276.39	0.898305	0.748509	0.00461638	0.0456223	0.202811	0.667816	0.00451719	0.0471549
276.59	0.899837	0.748448	0.00412511	0.0469773	0.205394	0.670308	0.00862252	0.0437325
276.79	0.899191	0.747855	0.00417816	0.0439731	0.204796	0.66671	0.00604688	0.047121
276.99	0.898183	0.745282	0.00454104	0.0454529	0.204173	0.671117	0.00094211	0.0417356
277.19	0.903467	0.752326	0.00698066	0.0464036	0.202821	0.669862	0.00642967	0.0470905
277.39	0.90166	0.751916	0.00596762	0.0455505	0.204809	0.665913	0.00632166	0.0458007
277.59	0.900509	0.751372	0.0112901	0.0463148	0.207891	0.669608	0.00956964	0.0492663
277.79	0.900327	0.751433	0.00774717	0.0472196	0.207766	0.669955	0.00988149	0.047192
277.99	0.899516	0.747106	0.00589824	0.0471407	0.205241	0.669235	0.00922584	0.0449678
278.19	0.900389	0.749823	0.00856221	0.0439845	0.204369	0.672557	0.00581026	0.0440688
278.39	0.901207	0.748554	0.00781286	0.0449209	0.206588	0.672353	0.0047754	0.0398701
278.59	0.902821	0.749296	0.00874984	0.0460246	0.207521	0.669024	0.00444685	0.0453836
278.79	0.902223	0.753907	0.00615346	0.042679	0.204437	0.673326	0.00471257	0.0487517
278.99	0.903729	0.749147	0.00660634	0.0473335	0.205983	0.67077	0.00688159	0.0435361
279.19	0.900228	0.747046	0.00276816	0.0382952	0.203437	0.670691	0.00424587	0.0456996
279.39	0.89626	0.741872	0.00413715	0.0427677	0.199918	0.667043	0.00657903	0.0416485
279.59	0.899892	0.747541	0.00453567	0.0450161	0.204056	0.673905	0.00854336	0.0481036
279.79	0.900199	0.758022	0.0103505	0.0482104	0.208798	0.677559	0.0125579	0.0499393
279.99	0.89725	0.752462	0.00606823	0.0442032	0.203887	0.671615	0.00547027	0.0432163
280.19	0.903345	0.752406	0.00680518	0.045462	0.206325	0.672728	0.0082786	0.04774
280.39	0.901517	0.754727	0.00722361	0.042908	0.204034	0.670312	0.00872111	0.0452464
280.59	0.900151	0.753221	0.00087547	0.0448901	0.210363	0.676213	0.00473034	0.0459788
280.79	0.902274	0.752686	0.00880789	0.0450728	0.204027	0.672709	0.0102293	0.0459997
280.99	0.905692	0.749464	0.0105814	0.0465257	0.207259	0.670907	0.00961315	0.0479863
281.19	0.901736	0.753203	0.0106406	0.0470303	0.204245	0.672609	0.00462853	0.04515
281.39	0.906657	0.753888	0.0125217	0.051208	0.207856	0.67702	0.00921785	0.0474352
281.59	0.90092	0.749636	0.00480318	0.0478093	0.205627	0.672522	0.00643872	0.0476618
281.79	0.902487	0.753125	0.00598598	0.0460017	0.206193	0.672233	0.00358176	0.0490833
281.99	0.903363	0.75694	0.0112623	0.0507763	0.211804	0.675597	0.00767635	0.0497721
282.19	0.906562	0.752035	0.00610388	0.0451803	0.20524	0.674414	0.0123559	0.0459257
282.39	0.897825	0.747988	0.00918317	0.0481406	0.202722	0.677751	0.0100399	0.050177
282.59	0.902994	0.757465	0.0131816	0.0485528	0.206637	0.678814	0.0111065	0.0499555
282.79	0.903503	0.748028	0.00834846	0.0464684	0.205437	0.673212	0.0125885	0.0478186
282.99	0.896124	0.747984	0.00410556	0.0426084	0.206444	0.673994	0.00178372	0.0442802
283.19	0.897897	0.749196	0.0022782	0.0399768	0.20004	0.668668	-0.0001909	0.0453594
283.39	0.902024	0.75015	0.00397361	0.0461277	0.206204	0.675545	0.00645411	0.0455657
283.59	0.904044	0.750659	0.00920129	0.044545	0.206766	0.672231	0.0078355	0.0453856
283.79	0.902044	0.75214	0.00154424	0.0450918	0.207548	0.679613	0.00460421	0.0469692
283.99	0.897345	0.749554	0.00280821	0.0405423	0.202683	0.673454	0.00655579	0.0456718
284.19	0.903175	0.756388	0.0105516	0.0485298	0.207386	0.676515	0.00683306	0.049728
284.39	0.902033	0.754199	0.00934231	0.0441377	0.206186	0.675978	0.00699019	0.0467719
284.59	0.903371	0.749904	0.00908458	0.0426521	0.202391	0.673317	0.00725471	0.0502776
284.79	0.900426	0.750085	0.00571179	0.047269	0.203502	0.67292	0.00627266	0.0449855
284.99	0.897994	0.748254	0.00491965	0.0466193	0.204222	0.673982	0.00371801	0.0421324
285.19	0.90103	0.753126	0.00850319	0.0443746	0.20397	0.677438	0.00784014	0.0496631
285.39	0.903978	0.752123	0.00609218	0.0466686	0.205795	0.677744	0.0114165	0.0472492
285.59	0.904798	0.754757	0.00735259	0.0440813	0.209189	0.673911	0.0104474	0.0463953
285.79	0.906648	0.755348	0.0141834	0.0473029	0.208371	0.680995	0.0107658	0.0542484
285.99	0.898119	0.749724	0.00629329	0.0415922	0.207303	0.675136	0.00398229	0.0474822
286.19	0.90011	0.751994	0.00579309	0.0458557	0.20177	0.676251	0.00698995	0.0481625
286.39	0.90177	0.754522	0.0155612	0.0478117	0.208684	0.683771	0.0134127	0.0473798
286.59	0.898434	0.747796	0.00331485	0.0427758	0.204339	0.674894	0.00619685	0.0446173
286.79	0.9019	0.750166	0.00320685	0.0429658	0.20168	0.675749	0.00500893	0.0472908
286.99	0.902149	0.750725	0.00864911	0.0484692	0.203053	0.679578	0.00858581	0.0465447
287.19	0.897257	0.750462	0.00544321	0.0449143	0.207858	0.675184	0.00318681	0.0438397
287.39	0.906934	0.753659	0.00705921	0.0459149	0.207532	0.676931	0.0115288	0.0487567
287.59	0.9022	0.753931	0.00658607	0.0504773	0.211128	0.681029	0.00701725	0.0471904
287.79	0.907512	0.751825	0.0180441	0.0485073	0.208482	0.68189	0.0112955	0.0510121
287.99	0.898633	0.747719	0.00530529	0.0387905	0.198782	0.674814	0.00112831	0.040337
288.19	0.904578	0.748546	0.00566757	0.0408176	0.201965	0.679499	0.00602936	0.045388
288.39	0.903416	0.75397	0.00495279	0.045879	0.202114	0.678921	0.0050491	0.0448186
288.59	0.900076	0.753557	0.00400317	0.0390078	0.206432	0.680826	0.00846552	0.0483398
288.79	0.902194	0.748627	0.00894009	0.0411046	0.206922	0.676465	0.00725673	0.0436783
288.99	0.896623	0.750129	0.00712323	0.0437823	0.204798	0.678331	0.00535702	0.0410973
289.19	0.904272	0.750845	0.0115784	0.0457103	0.204379	0.683905	0.006819	0.0456077
289.39	0.906425	0.751862	0.00883722	0.0482964	0.207689	0.67935	0.0110018	0.049431
289.59	0.901598	0.750954	0.00480235	0.0458272	0.205174	0.67898	0.0105973	0.0469135
289.79	0.904239	0.749442	0.00919652	0.044316	0.208887	0.681535	0.00780343	0.0485501
289.99	0.903363	0.756172	0.00895155	0.0452716	0.206755	0.683386	0.01002	0.0452042
290.19	0.905463	0.752407	0.00443947	0.0445046	0.207242	0.680753	0.00715386	0.0457227
290.39	0.900047	0.753912	0.00446761	0.0457593	0.205324	0.678141	0.0053035	0.0414289
290.59	0.899429	0.750115	0.00631022	0.0395827	0.200648	0.680105	0.00260102	0.0436572
290.79	0.905242	0.7584	0.00833583	0.0492173	0.209177	0.684458	0.00383162	0.0482571
290.99	0.902976	0.748386	0.00886154	0.0473427	0.207493	0.682806	0.00452232	0.0465927
291.19	0.90276	0.751411	0.00905812	0.0416135	0.202875	0.682985	0.00710368	0.0451129
291.39	0.907032	0.753938	0.0088601	0.0485394	0.207453	0.68004	0.0128959	0.0454602
291.59	0.901961	0.753427	0.0100627	0.0455437	0.211139	0.679198	0.0123492	0.0464137
291.79	0.90315	0.754125	0.00741624	0.0451999	0.206643	0.681842	0.00736688	0.0467779
291.99	0.899081	0.750615	0.00147819	0.0441492	0.207866	0.675608	0.00483822	0.0454864
292.19	0.906637	0.753341	0.0056107	0.0438072	0.205388	0.679387	0.00481867	0.0418306
292.39	0.901798	0.750507	0.00756764	0.0451174	0.20575	0.679201	0.00507557	0.0479919
292.59	0.912183	0.760685	0.0114638	0.0531128	0.2115	0.687546	0.0125184	0.0554438
292.79	0.900673	0.75319	0.00857066	0.0413945	0.203405	0.680005	0.0062493	0.0414137
292.99	0.907778	0.759354	0.013024	0.0496382	0.211907	0.687091	0.0107214	0.0469574
293.19	0.903622	0.754171	0.0062077	0.0472674	0.205019	0.679192	0.00946533	0.0445728
293.39	0.90106	0.756003	0.00649226	0.0449058	0.206933	0.681846	0.00408685	0.047869
293.59	0.90297	0.755624	0.00952875	0.0454505	0.206652	0.679883	0.00496088	0.044593
293.79	0.903344	0.749449	0.00656331	0.0445126	0.203715	0.678685	0.00565218	0.0453648
293.99	0.904954	0.754068	0.00500476	0.0420522	0.204699	0.681877	0.00397729	0.042346
294.19	0.899833	0.751277	0.00177467	0.044798	0.200324	0.680424	0.00341808	0.0403092
294.39	0.903887	0.752475	0.00589108	0.0458288	0.206445	0.6823	0.00927591	0.0478473
294.59	0.904382	0.754773	0.00601459	0.0458381	0.20718	0.683364	0.0069698	0.0438235
294.79	0.903212	0.754447	0.00741887	0.0504089	0.205176	0.68578	0.00945532	0.0505414
294.99	0.901665	0.755329	0.00723016	0.0432164	0.201693	0.682224	0.00918304	0.0450607
295.19	0.901181	0.749195	0.00687885	0.0375351	0.201974	0.682895	0.00397622	0.0460527
295.39	0.902775	0.753125	0.00597346	0.0426525	0.201479	0.684292	0.00389337	0.0419202
295.59	0.903878	0.753081	0.00776589	0.0448143	0.205313	0.684719	0.00892233	0.052906
295.79	0.907629	0.753213	0.00799215	0.0514201	0.209447	0.683131	0.00830197	0.0497838
295.99	0.90476	0.754092	0.00598836	0.0450171	0.201074	0.68295	0.00714707	0.0425965
296.19	0.900922	0.750509	0.0064224	0.0444974	0.206576	0.6867	0.00415015	0.0454438
296.39	0.904755	0.753747	0.00820422	0.0479674	0.203467	0.683933	0.00870108	0.0467925
296.59	0.903208	0.755314	0.00520361	0.0443279	0.205438	0.68654	0.009225	0.049529
296.79	0.906782	0.756656	0.00941217	0.045783	0.207449	0.684572	0.00892126	0.047917
296.99	0.904243	0.748069	0.00831366	0.0423015	0.203885	0.681948	0.00516831	0.0434222
297.19	0.900568	0.754651	0.00748515	0.0429446	0.201928	0.682452	0.00973367	0.0483618
297.39	0.90582	0.75627	0.00755334	0.049295	0.206603	0.688862	0.0106749	0.0489033
297.59	0.908318	0.753158	0.00994253	0.0452777	0.207558	0.688529	0.0116458	0.0435101
297.79	0.909042	0.758396	0.00939154	0.048876	0.210971	0.687697	0.0107235	0.0495311
297.99	0.904762	0.747895	0.00699473	0.04588	0.204266	0.685991	0.00404012	0.0441202
298.19	0.902016	0.744756	0.00169909	0.0453358	0.200594	0.679906	0.00127661	0.0425502
298.39	0.906807	0.755419	0.0136634	0.0493736	0.207816	0.688906	0.00851821	0.0495895
298.59	0.903594	0.754052	0.00641596	0.0527934	0.207886	0.690557	0.00984096	0.0475062
298.79	0.908567	0.756231	0.0115786	0.0450193	0.205032	0.688756	0.00694846	0.0509084
298.99	0.90031	0.74834	0.00162792	0.04228	0.203276	0.681195	0.00410091	0.0431119
299.19	0.905182	0.752681	0.00865591	0.0491656	0.208092	0.685042	0.00733888	0.0500827
299.39	0.905692	0.754449	0.00668883	0.0441461	0.203492	0.685395	0.00520538	0.0481911
299.59	0.903302	0.756421	0.00672889	0.0475376	0.206745	0.687421	0.00996446	0.0529873
299.79	0.906034	0.752876	0.00574124	0.0514599	0.209693	0.686936	0.0090717	0.0502411
299.99	0.905138	0.751836	0.00745308	0.0494026	0.203208	0.683894	0.00303076	0.046994
300.19	0.907512	0.753695	0.00326848	0.0452542	0.203296	0.690275	0.00766062	0.04827
300.39	0.904537	0.752582	0.00800049	0.0513068	0.209275	0.688721	0.013354	0.0473528
300.59	0.90282	0.752801	0.0117528	0.0443221	0.206573	0.688158	0.00624012	0.0461714
300.79	0.909693	0.753551	0.00972104	0.0448604	0.20909	0.686805	0.00578582	0.0503885
300.99	0.905913	0.755495	0.00439644	0.0465363	0.208014	0.684365	0.0132077	0.0472681
301.19	0.912546	0.75891	0.0139182	0.0495664	0.208236	0.690485	0.0110688	0.049268
301.39	0.903499	0.751645	0.00658237	0.0424578	0.207148	0.688332	0.00606917	0.0496859
301.59	0.907196	0.756192	0.00914585	0.0471008	0.208139	0.691342	0.00753581	0.0542333
301.79	0.901096	0.752128	0.00525379	0.0453045	0.203214	0.687324	0.00384771	0.0445822
301.99	0.899821	0.747702	0.00291788	0.0442627	0.202559	0.684749	0.00281655	0.0440069
302.19	0.900025	0.743314	0.00311505	0.040798	0.200943	0.680562	0.00106918	0.04265
302.39	0.903268	0.750908	0.00898003	0.0484254	0.204225	0.687395	0.00513553	0.0456858
302.59	0.907126	0.753306	0.0101217	0.0483106	0.206062	0.687871	0.00788831	0.0513736
302.79	0.905732	0.751976	0.00760579	0.0452852	0.208392	0.691522	0.00377309	0.049032
302.99	0.905472	0.75363	0.0111854	0.0455465	0.207099	0.690508	0.00600909	0.0486445
303.19	0.904986	0.750944	0.0079366	0.0445191	0.203088	0.687403	0.00464737	0.0438218
303.39	0.905467	0.755582	0.0119715	0.0456838	0.209689	0.69284	0.00747549	0.0489928
303.59	0.90831	0.758242	0.00781261	0.0465724	0.2064	0.690696	0.0127411	0.0486601
303.79	0.911183	0.756207	0.00810647	0.0463642	0.20656	0.686605	0.00878118	0.0461578
303.99	0.905299	0.755747	0.00445402	0.0462849	0.205396	0.6916	0.00438261	0.0481064
304.19	0.903154	0.753608	0.00512409	0.0451681	0.201703	0.68299	0.00159501	0.042479
304.39	0.903051	0.749494	0.00824534	0.0433015	0.204623	0.686568	0.00311075	0.0468963
304.59	0.906677	0.75212	0.00601936	0.0436967	0.204355	0.685132	0.00528454	0.0475329
304.79	0.909218	0.752651	0.00725865	0.0456275	0.206038	0.691095	0.0072813	0.0488412
304.99	0.908804	0.752993	0.0144875	0.054118	0.212598	0.696455	0.00706111	0.0506154
305.19	0.905973	0.757507	0.00980961	0.0478584	0.205356	0.690007	0.00685726	0.0480305
305.39	0.907854	0.756951	0.00779235	0.0496735	0.205686	0.691689	0.00641571	0.0444685
305.59	0.905736	0.751592	0.00120282	0.0446187	0.203246	0.693117	0.00827597	0.0430974
305.79	0.90991	0.758194	0.0101119	0.0488841	0.206813	0.694235	0.00843441	0.0494434
305.99	0.912459	0.757128	0.00959384	0.0485181	0.207232	0.692334	0.0127383	0.0464358
306.19	0.904016	0.75121	0.00527071	0.040083	0.201981	0.691531	0.00631701	0.0492481
306.39	0.909529	0.757075	0.0127286	0.0490712	0.208321	0.691696	0.00827968	0.0503507
306.59	0.905613	0.758301	0.00571704	0.049565	0.206406	0.695068	0.00758826	0.0519445
306.79	0.905087	0.751918	0.00777256	0.0435136	0.207737	0.68812	0.00540721	0.0479121
306.99	0.905254	0.750396	0.00480747	0.0422608	0.201322	0.691061	0.00589179	0.0436259
307.19	0.910889	0.759253	0.00861728	0.0483002	0.209231	0.693063	0.010992	0.0557027
307.39	0.905571	0.751387	0.00049579	0.0423997	0.205384	0.691191	0.00445306	0.0425203
307.59	0.901668	0.75077	-0.0001283	0.0405657	0.202452	0.688269	0.00281726	0.0425395
307.79	0.89936	0.750657	-0.0001415	0.0434734	0.198449	0.693678	0.00580679	0.0425324
307.99	0.909649	0.75654	0.00991499	0.0509875	0.213157	0.696189	0.0047078	0.056744
308.19	0.90274	0.757074	0.00641382	0.0451096	0.204912	0.688631	0.00418508	0.0452396
308.39	0.903286	0.751133	0.00147212	0.0467748	0.206125	0.692814	0.0105641	0.0436466
308.59	0.901946	0.748718	0.00391745	0.0415363	0.200173	0.68585	0.00182008	0.0405871
308.79	0.904466	0.75473	0.00768817	0.0447343	0.205625	0.696039	0.00881767	0.0508667
308.99	0.90798	0.757823	0.00958085	0.0492732	0.210345	0.697117	0.00687885	0.0497802
309.19	0.9035	0.757506	0.00760853	0.047178	0.207381	0.688652	0.00402294	0.0459357
309.39	0.907189	0.754473	0.00855195	0.0478784	0.207136	0.693721	0.0048344	0.051103
309.59	0.907052	0.756116	0.0115002	0.0448502	0.204755	0.693513	0.00899183	0.045679
309.79	0.905487	0.756648	0.00716794	0.0439897	0.204258	0.693228	0.00803053	0.0515486
309.99	0.908315	0.757997	0.00678659	0.0476944	0.20781	0.693532	0.00694704	0.0492395
310.19	0.907133	0.759176	0.00658345	0.0477585	0.204194	0.691446	0.00699818	0.0485247
310.39	0.910538	0.750089	0.0074321	0.0457536	0.204183	0.693825	0.00661503	0.0493195
310.59	0.907712	0.752094	0.00695276	0.0467528	0.207226	0.698633	0.012238	0.050323
310.79	0.907969	0.750843	0.00457847	0.0467257	0.203868	0.69384	0.0077759	0.0528382
310.99	0.907259	0.754019	0.00185013	0.0444747	0.20796	0.693406	0.0039618	0.046419
311.19	0.905254	0.754731	0.00881386	0.042849	0.206388	0.697629	0.00888895	0.05012
311.39	0.906365	0.75595	0.00436723	0.0446443	0.207257	0.692441	0.00808036	0.0448749
311.59	0.912222	0.755521	0.0077163	0.051406	0.210236	0.69486	0.00831639	0.0509049
311.79	0.906756	0.755304	0.00564504	0.045238	0.204187	0.693355	0.00959849	0.0470902
311.99	0.907961	0.750987	0.00248455	0.0435843	0.204556	0.691193	0.00653862	0.0420669
312.19	0.904456	0.751378	0.00737703	0.0441365	0.205981	0.693349	0.00555181	0.0455433
312.39	0.90857	0.748859	0.0111347	0.0464836	0.201492	0.691536	0.00218998	0.0467791
312.59	0.905295	0.752033	0.0122125	0.0455673	0.209371	0.698246	0.00757014	0.0466561
312.79	0.906046	0.751364	0.00451791	0.0444209	0.208881	0.69776	0.00650286	0.0466324
312.99	0.907859	0.755104	0.00780762	0.0454003	0.205544	0.696553	0.00748598	0.0486228
313.19	0.903852	0.756389	0.0080632	0.0460328	0.202417	0.695381	0.00385546	0.048365
313.39	0.906526	0.757499	0.00826168	0.0448679	0.208578	0.695058	0.00734948	0.0459568
313.59	0.900532	0.75138	0.00129413	0.0406551	0.202663	0.696019	0.00539862	0.0418366
313.79	0.903388	0.7573	0.00662255	0.0470241	0.204865	0.696076	0.0081489	0.0474017
313.99	0.908498	0.754076	0.00521123	0.0448902	0.207842	0.693399	0.00841819	0.0483912
314.19	0.90668	0.752341	0.0106445	0.0461922	0.205552	0.699637	0.00188123	0.0463657
314.39	0.904486	0.753165	0.00089478	0.0494365	0.205776	0.694494	0.00843596	0.0495446
314.59	0.910677	0.754252	0.0102589	0.0467811	0.20382	0.697036	0.00831544	0.0506984
314.79	0.908636	0.754871	0.00432158	0.0451723	0.206511	0.694515	0.00487065	0.0477853
314.99	0.907982	0.755042	0.00294721	0.0437466	0.208358	0.696666	0.00858688	0.0514771
315.19	0.906271	0.750687	0.00740183	0.0422007	0.205516	0.696299	0.00901556	0.0449717
315.39	0.90607	0.755227	0.00395476	0.044635	0.203446	0.699857	0.00327967	0.0444076
315.59	0.905659	0.753233	0.00503397	0.0391637	0.206117	0.696398	0.00560271	0.0474535
315.79	0.90871	0.757248	0.00908803	0.0465935	0.20994	0.696523	0.00950526	0.0472569
315.99	0.905417	0.751777	0.00481331	0.048433	0.206367	0.694556	0.00388931	0.050195
316.19	0.909029	0.751291	0.0051533	0.04149	0.203896	0.696568	0.00565349	0.0438677
316.39	0.9029	0.751818	0.00167394	0.0449915	0.202439	0.699477	0.00478792	0.0499375
316.59	0.90728	0.755797	0.00874173	0.0501535	0.205065	0.701019	0.0118375	0.0488222
316.79	0.908986	0.755211	0.0122123	0.0466308	0.208752	0.704835	0.0107191	0.0457836
316.99	0.906457	0.755514	0.00840545	0.0483513	0.204128	0.697485	0.00859915	0.0495613
317.19	0.910163	0.752939	0.0110629	0.0486022	0.206929	0.701848	0.0122582	0.0521339
317.39	0.904191	0.752412	0.00362205	0.046184	0.204892	0.695601	0.00727355	0.045567
317.59	0.909772	0.753759	0.00760019	0.046524	0.208643	0.691229	0.00827324	0.0455445
317.79	0.910758	0.760699	0.0151372	0.0514616	0.214239	0.69782	0.0145632	0.0506471
317.99	0.910734	0.75865	0.00974524	0.0478547	0.210679	0.697044	0.00907468	0.0526307
318.19	0.904135	0.751528	0.00745976	0.0447372	0.204802	0.698017	0.00263547	0.0452995
318.39	0.907713	0.762175	0.00924718	0.0446124	0.205383	0.70101	0.00937855	0.0528048
318.59	0.907415	0.755355	0.00283277	0.0413191	0.204171	0.694991	0.00353121	0.0481344
318.79	0.913332	0.759241	0.00534248	0.0484925	0.211529	0.697615	0.00964713	0.0480544
318.99	0.907326	0.755134	0.00657618	0.0480167	0.205766	0.702639	0.00778138	0.0481312
319.19	0.906622	0.75186	0.00557661	0.0449098	0.204068	0.698147	0.0035119	0.0459027
319.39	0.901818	0.752063	0.00448477	0.0403969	0.201407	0.696816	0.00507664	0.0419801
319.59	0.906029	0.754977	0.00330603	0.0436403	0.202325	0.699667	0.00691496	0.0466127
319.79	0.905197	0.754064	0.00868451	0.0450916	0.206264	0.699283	0.0087552	0.0491188
319.99	0.907395	0.75304	0.00626397	0.0458195	0.207814	0.697702	0.00607693	0.0464921
320.19	0.902993	0.75093	0.00747383	0.0445498	0.20217	0.700617	0.00343382	0.047807
320.39	0.916667	0.759347	0.0113237	0.0496537	0.21194	0.705857	0.0148247	0.0509858
320.59	0.90781	0.75463	0.00554478	0.0447046	0.208096	0.698519	0.00743353	0.0482024
320.79	0.906702	0.75317	0.00829684	0.04183	0.20508	0.69997	0.00369202	0.0474539
320.99	0.905505	0.752628	0.00487887	0.040742	0.203099	0.698519	0.00646661	0.0450264
321.19	0.905362	0.756501	0.00734031	0.0414708	0.207402	0.703424	0.0037757	0.0462941
321.39	0.90571	0.755897	0.00527859	0.0421326	0.205543	0.701029	0.00889682	0.0449978
321.59	0.909557	0.756043	0.00874841	0.0427429	0.205157	0.696762	0.00715792	0.0474532
321.79	0.909371	0.751564	0.00381672	0.0473556	0.208327	0.700288	0.0108902	0.0464622
321.99	0.90481	0.749817	0.00501513	0.0389137	0.205037	0.698842	-0.0030556	0.0451938
322.19	0.907526	0.750278	0.00352359	0.048281	0.205424	0.703623	0.0104244	0.0490752
322.39	0.904127	0.752244	0.00631117	0.0431791	0.204304	0.701125	0.00974749	0.0518738
322.59	0.906514	0.753614	0.00829923	0.0451216	0.205026	0.699931	0.00871467	0.0474423
322.79	0.909928	0.748878	0.00609267	0.0422918	0.2035	0.696824	0.00066697	0.0426437
322.99	0.91349	0.758327	0.00515854	0.0477404	0.20776	0.702981	0.00632774	0.0468098
323.19	0.909909	0.755407	0.0108254	0.0545155	0.208159	0.705188	0.00811325	0.0500254
323.39	0.911186	0.757202	0.0101447	0.0476925	0.203896	0.702927	0.00362741	0.0499436
323.59	0.90845	0.758024	0.00930512	0.0484183	0.208666	0.702107	0.00758874	0.04909
323.79	0.908809	0.75429	0.00778139	0.0446466	0.207448	0.700988	0.00744497	0.0496834
323.99	0.89894	0.748657	0.00364267	0.0418023	0.19985	0.695328	0.00278305	0.0431758
324.19	0.906159	0.753238	0.00560844	0.0450851	0.205252	0.699611	0.00487363	0.0466848
324.39	0.908708	0.753375	0.00655794	0.0433617	0.205421	0.701289	0.00855576	0.049199
324.59	0.905769	0.755053	0.00603819	0.0469274	0.208679	0.708279	0.00795328	0.0512644
324.79	0.908358	0.752809	0.00425267	0.0450919	0.205116	0.701798	0.00896644	0.0460503
324.99	0.913906	0.757229	0.00974071	0.0475367	0.211135	0.706201	0.00772535	0.0481719
325.19	0.906632	0.75624	0.00938833	0.0436717	0.207065	0.702405	0.00804805	0.0462711
325.39	0.906833	0.752857	0.00622726	0.0418203	0.201363	0.696771	0.00420498	0.0417936
325.59	0.907438	0.751219	0.00886572	0.0455975	0.206192	0.701901	0.00594461	0.0472945
325.79	0.907657	0.757018	0.00444126	0.0408793	0.202481	0.700575	0.00381457	0.0420002
325.99	0.900751	0.748723	0.0068922	0.042129	0.205258	0.700609	0.00496077	0.0485591
326.19	0.915202	0.764134	0.0156194	0.0542847	0.208555	0.707204	0.0123539	0.0511575
326.39	0.906896	0.750083	0.00611484	0.0434244	0.203372	0.701717	0.00268017	0.0441756
326.59	0.911356	0.755056	0.00591576	0.0478288	0.206959	0.706398	0.00841832	0.0462683
326.79	0.909792	0.755785	0.00955713	0.0456293	0.206408	0.704651	0.0111597	0.0440946
326.99	0.911133	0.756413	0.0115564	0.0424024	0.206487	0.703807	0.0129181	0.0476602
327.19	0.909448	0.760011	0.00412786	0.0439631	0.206102	0.707052	0.00602733	0.0490849
327.39	0.908606	0.752547	0.00729441	0.0461153	0.207505	0.704775	0.00837229	0.0482742
327.59	0.909063	0.757851	0.00925254	0.0477975	0.206542	0.70469	0.0133976	0.0495906
327.79	0.905759	0.751858	0.00821781	0.0455868	0.204432	0.700568	0.00762868	0.0440004
327.99	0.902346	0.759797	0.00479663	0.0427335	0.202776	0.701072	0.00726282	0.045548
328.19	0.906625	0.754903	0.00191522	0.0452009	0.19996	0.701838	0.00734829	0.0449368
328.39	0.914372	0.757086	0.00329673	0.0493359	0.209036	0.709226	0.0104858	0.048931
328.59	0.906038	0.751171	0.0116767	0.0451715	0.200891	0.703235	0.00614904	0.0491655
328.79	0.908249	0.750293	0.00686013	0.0417339	0.202882	0.702021	0.00648462	0.0474411
328.99	0.905007	0.753649	0.00738442	0.0434611	0.202435	0.701117	0.00758707	0.0443368
329.19	0.907609	0.752437	0.00458812	0.0435551	0.206067	0.701268	0.0052713	0.0423207
329.39	0.905821	0.757841	0.00443435	0.0460349	0.202883	0.701463	0.00780355	0.0492475
329.59	0.910191	0.761062	0.00674843	0.047968	0.208733	0.70714	0.0139463	0.0479721
329.79	0.907408	0.757566	0.013811	0.0511201	0.210685	0.708572	0.0118672	0.0470387
329.99	0.908669	0.754977	0.00542414	0.0487984	0.205375	0.706867	0.0133405	0.0491961
330.19	0.907655	0.757926	0.00453532	0.0478422	0.203438	0.704607	0.00893091	0.044328
330.39	0.911011	0.752889	0.0131551	0.0453706	0.208709	0.711042	0.0119434	0.0491109
330.59	0.908822	0.756717	0.00715065	0.0486793	0.208208	0.70739	0.0135708	0.0522985
330.79	0.908267	0.758486	0.00938082	0.0483002	0.204628	0.702786	0.00356626	0.0506194
330.99	0.906006	0.7476	0.00541508	0.0454082	0.205834	0.704008	0.00503074	0.0463607
331.19	0.90993	0.755922	0.00853252	0.0426696	0.205274	0.705688	0.00863754	0.0495052
331.39	0.909659	0.75651	0.00456106	0.0460202	0.206279	0.706231	0.00802814	0.0459019
331.59	0.911851	0.75503	0.0116951	0.0520695	0.202949	0.706091	0.00624048	0.0478471
331.79	0.90825	0.752674	0.00390184	0.0472543	0.198458	0.702054	0.00217926	0.0458004
331.99	0.907825	0.75376	0.00788545	0.0438837	0.202728	0.707038	0.00791847	0.0437238
332.19	0.909609	0.758247	0.00602269	0.0455365	0.202175	0.706401	0.00774502	0.0521872
332.39	0.911486	0.755926	0.00714671	0.0439954	0.210755	0.709967	0.00910424	0.0463284
332.59	0.904113	0.749002	0.0045079	0.0419673	0.198632	0.701884	-0.0032754	0.0431985
332.79	0.907163	0.75453	0.00948905	0.044182	0.207393	0.705714	0.00864648	0.0424746
332.99	0.910118	0.754918	0.00544882	0.0445798	0.207132	0.701788	0.00329017	0.0449037
333.19	0.908284	0.751331	0.00633657	0.0417333	0.207096	0.711675	0.014076	0.0474287
333.39	0.915082	0.760042	0.0129972	0.0495366	0.20976	0.716477	0.0140625	0.0555134
333.59	0.905635	0.749872	0.00205279	0.0434298	0.199409	0.700196	0.0038191	0.0454774
333.79	0.906603	0.753929	0.00670266	0.0471817	0.202262	0.707545	0.00678478	0.0484044
333.99	0.907272	0.750648	0.00374507	0.0450771	0.204171	0.704639	0.00881719	0.0454072
334.19	0.915092	0.757776	0.0121704	0.0471151	0.206243	0.708363	0.0137535	0.0453504
334.39	0.910346	0.756814	0.00936985	0.048706	0.204859	0.705701	0.00889479	0.0458163
334.59	0.909377	0.75116	0.00552261	0.0446836	0.203786	0.706543	0.0076748	0.0423319
334.79	0.908853	0.750966	0.00771415	0.043138	0.204904	0.705324	0.00237524	0.0495164
334.99	0.909805	0.756031	0.0115335	0.0488338	0.210357	0.709354	0.00984036	0.0547525
335.19	0.90667	0.755744	0.00561023	0.0474365	0.200892	0.704871	0.00920105	0.044352
335.39	0.909445	0.756135	0.00672173	0.0454919	0.206176	0.708687	0.00614308	0.0463699
335.59	0.912021	0.758809	0.0153717	0.0501565	0.205048	0.712247	0.0106757	0.0496484
335.79	0.913786	0.76046	0.0131351	0.0443971	0.211403	0.709138	0.0063095	0.0547022
335.99	0.909062	0.753263	0.0055356	0.0451778	0.203818	0.704031	0.00872945	0.0447136
336.19	0.905678	0.754761	0.00662243	0.0395631	0.204951	0.709552	0.00963723	0.0525419
336.39	0.911705	0.755932	0.00774896	0.0439416	0.207424	0.706847	0.00744914	0.0452098
336.59	0.909221	0.759312	0.00743615	0.0474248	0.2062	0.709082	0.00901412	0.0454489
336.79	0.910115	0.752117	0.00251138	0.0445516	0.20244	0.704862	0.00643336	0.0454847
336.99	0.906992	0.751628	0.00589978	0.0456284	0.207017	0.710492	0.00643825	0.0484689
337.19	0.908688	0.75109	0.00526619	0.0466435	0.204092	0.709687	0.00823044	0.0464295
337.39	0.903124	0.752043	0.00639772	0.0411046	0.20286	0.709714	0.00911425	0.047591
337.59	0.907784	0.750378	0.00789869	0.0416264	0.207637	0.705884	0.00461065	0.0446607
337.79	0.904147	0.755947	0.00486779	0.0417862	0.204966	0.705517	0.0105188	0.0462458
337.99	0.910902	0.758884	0.0119592	0.049069	0.208223	0.709712	0.013178	0.0500242
338.19	0.914462	0.75695	0.0103992	0.0459905	0.209884	0.713171	0.00684237	0.0492786
338.39	0.911051	0.752225	0.011464	0.0479587	0.204787	0.710625	0.00453578	0.0496458
338.59	0.912437	0.752297	0.00467384	0.0477522	0.209226	0.708732	0.00781011	0.0473069
338.79	0.904496	0.756515	0.0105686	0.0424761	0.205042	0.708736	0.00273895	0.0433612
338.99	0.908782	0.757614	0.00485932	0.0478108	0.207087	0.710124	0.00778245	0.0477163
339.19	0.908097	0.753967	0.00834798	0.0454001	0.20624	0.707169	0.00688814	0.0415462
339.39	0.913767	0.756891	0.0137404	0.0474603	0.208067	0.715511	0.00787484	0.0490028
339.59	0.907922	0.75684	0.00457155	0.0407041	0.205199	0.709005	0.00112831	0.0485892
339.79	0.912891	0.757586	0.00750911	0.0514414	0.204528	0.713262	0.0113921	0.0504131
339.99	0.908197	0.757077	0.00733423	0.0464876	0.205182	0.709643	0.00587045	0.0472522
340.19	0.909959	0.754352	0.00769949	0.0449682	0.203204	0.703541	0.00512897	0.0446539
340.39	0.910781	0.755775	0.00702166	0.0486626	0.206805	0.714515	0.00669085	0.0475663
340.59	0.908545	0.757715	0.0101809	0.0437241	0.206464	0.70681	0.00808143	0.0462581
340.79	0.907283	0.755174	0.00993812	0.0438148	0.204806	0.709369	0.00571441	0.0462645
340.99	0.909652	0.752326	0.0079602	0.0443203	0.205048	0.710359	0.0110214	0.0459545
341.19	0.914835	0.758526	0.00939894	0.0488743	0.206229	0.712033	0.0108884	0.0505555
341.39	0.912358	0.755615	0.00691521	0.043184	0.203468	0.712139	0.00503229	0.0436115
341.59	0.909029	0.758403	0.00719988	0.0428751	0.206268	0.710351	0.00344132	0.0452843
341.79	0.906031	0.75342	0.00168144	0.0430414	0.205566	0.711554	0.00908314	0.0451523
341.99	0.912496	0.756475	0.00739646	0.0457131	0.205473	0.70894	0.00797581	0.0455195
342.19	0.907735	0.754554	0.0045042	0.0440472	0.201898	0.705643	0.00669872	0.0475997
342.39	0.908373	0.759601	0.00777375	0.0508374	0.206982	0.706761	0.0134045	0.0480543
342.59	0.904474	0.750023	0.0054009	0.0437447	0.206823	0.712344	0.0124175	0.0472713
342.79	0.912238	0.756994	0.00665545	0.0451995	0.207709	0.710852	0.00794064	0.0491692
342.99	0.911537	0.752385	0.00393748	0.0442522	0.204683	0.708941	0.00774025	0.04345
343.19	0.914656	0.756851	0.0111207	0.048693	0.210797	0.715805	0.0126205	0.0519954
343.39	0.90759	0.754836	0.00689328	0.0422792	0.204354	0.709294	0.00831747	0.0488361
343.59	0.911941	0.750407	0.00743496	0.0473884	0.200376	0.712369	0.00799571	0.0489472
343.79	0.913398	0.754636	0.0136888	0.0489579	0.20755	0.712776	0.0120354	0.0474429
343.99	0.906478	0.752151	0.0101417	0.0463545	0.208431	0.706484	0.00339173	0.0490133
344.19	0.911415	0.750203	0.0083338	0.0438541	0.204637	0.707155	3.588e-05	0.0468968
344.39	0.912338	0.754779	0.00849116	0.0501254	0.208331	0.708024	0.00910556	0.0475765
344.59	0.913068	0.75447	0.00876856	0.0451613	0.203708	0.717547	0.00958228	0.0486206
344.79	0.913351	0.7585	0.0105693	0.0486584	0.209023	0.714733	0.00765287	0.0499513
344.99	0.909368	0.750342	0.00615	0.0448335	0.202049	0.708298	0.011212	0.0454868
345.19	0.909334	0.758186	0.00579977	0.0454841	0.204808	0.71006	0.0065565	0.0449085
345.39	0.914241	0.756633	0.0105238	0.0521279	0.206687	0.711788	0.0134312	0.0536666
345.59	0.906022	0.752555	0.005643	0.0401024	0.203063	0.70612	0.00479029	0.0446525
345.79	0.904491	0.751921	0.0054065	0.0399658	0.203556	0.707823	0.00688183	0.0448387
345.99	0.909434	0.756782	0.0113271	0.0461816	0.203601	0.713642	0.00619888	0.0496284
346.19	0.915367	0.757894	0.0134558	0.0491537	0.207889	0.715308	0.0143996	0.0523288
346.39	0.909217	0.756305	0.0121187	0.0480118	0.204871	0.712322	0.0126918	0.0470501
346.59	0.911784	0.75376	0.00614166	0.0447931	0.201366	0.709208	0.00927972	0.0459655
346.79	0.911502	0.758288	0.00811708	0.0464603	0.206822	0.715033	0.0121043	0.0527273
346.99	0.911483	0.751336	0.00612628	0.0459749	0.201372	0.708796	0.00585459	0.0429239
347.19	0.907372	0.749946	0.00644242	0.042356	0.203679	0.710442	0.00301324	0.0458793
347.39	0.906697	0.754605	0.00906074	0.0398673	0.205024	0.705984	0.0028752	0.048795
347.59	0.913537	0.758145	0.00967324	0.0461426	0.207812	0.722642	0.011133	0.0503565
347.79	0.911512	0.755478	0.0096798	0.0461575	0.208331	0.715071	0.00787746	0.0476551
347.99	0.911037	0.752113	0.00624537	0.0462912	0.204927	0.712442	0.0095514	0.0506772
348.19	0.90498	0.749977	0.00065756	0.0413616	0.202177	0.708874	0.00922047	0.0436635
348.39	0.91526	0.757573	0.0105306	0.0483535	0.212279	0.714609	0.00987899	0.0467954
348.59	0.90703	0.750635	0.00232053	0.0425594	0.203181	0.711158	0.00969743	0.0498341
348.79	0.907659	0.749232	0.00302588	0.0439989	0.202658	0.709175	0.00555085	0.042893
348.99	0.90973	0.753833	0.00520884	0.0497287	0.204676	0.710062	0.0081849	0.0493787
349.19	0.91547	0.758301	0.00848007	0.0491561	0.20682	0.718777	0.00675749	0.0486097
349.39	0.910357	0.759886	0.0145612	0.0455968	0.211464	0.716972	0.0108395	0.0484811
349.59	0.912071	0.758257	0.00841868	0.0454636	0.208538	0.711384	0.0056188	0.0465414
349.79	0.910684	0.758491	0.0120174	0.0427597	0.206161	0.714072	0.00631784	0.0490994
349.99	0.914091	0.757802	0.0107948	0.044656	0.208172	0.717654	0.00721561	0.0474076
350.19	0.908224	0.753644	0.0045036	0.0435088	0.202689	0.710359	0.00685369	0.0511441
350.39	0.914175	0.754793	0.00720751	0.0485081	0.206535	0.718784	0.0115128	0.0462645
350.59	0.912198	0.757249	0.00781739	0.048847	0.209719	0.717868	0.00484037	0.0481101
350.79	0.916193	0.760965	0.0121605	0.0499969	0.205855	0.717936	0.0135146	0.045023
350.99	0.907625	0.751639	0.00727904	0.0445103	0.204085	0.717476	0.0105475	0.046549
351.19	0.908796	0.753432	0.00393509	0.0444798	0.20708	0.715009	0.00895797	0.0429645
351.39	0.912251	0.755325	0.0019331	0.0464722	0.204869	0.714841	0.0111387	0.0478886
351.59	0.912664	0.753402	0.0112579	0.0489811	0.209874	0.72049	0.00689315	0.0525848
351.79	0.90887	0.757566	0.00974464	0.0482242	0.204806	0.71665	0.00850259	0.0477872
351.99	0.905302	0.751107	0.00200867	0.0422148	0.200625	0.712165	0.00774287	0.0387844
352.19	0.914605	0.753177	0.0110463	0.0469719	0.207006	0.717237	0.0108914	0.0499645
352.39	0.913439	0.755297	0.0114341	0.046308	0.206198	0.714326	0.0090512	0.0439572
352.59	0.912699	0.75693	0.00608111	0.0472525	0.206441	0.715747	0.00553083	0.0446802
352.79	0.912149	0.751081	0.00616765	0.0464446	0.206299	0.713897	0.00746964	0.0437664
352.99	0.913769	0.753324	0.016612	0.0481841	0.209124	0.721373	0.00754451	0.051025
353.19	0.911178	0.753103	0.00753998	0.0452852	0.202423	0.717364	0.00424527	0.0452118
353.39	0.914367	0.756458	0.0102593	0.0516093	0.210568	0.717844	0.0151142	0.0504841
353.59	0.911108	0.751383	0.00850057	0.0423203	0.201756	0.711576	0.005383	0.0435285
353.79	0.907059	0.75419	0.00949072	0.045857	0.204611	0.715068	0.0065385	0.0466324
353.99	0.911862	0.760437	0.0096587	0.0503942	0.207994	0.712514	0.00533223	0.0453385
354.19	0.913348	0.755885	0.00691497	0.051222	0.206837	0.7197	0.0109097	0.0495127
354.39	0.917971	0.757592	0.0057534	0.0437745	0.205578	0.714414	0.00885927	0.0478928
354.59	0.909832	0.754	0.00746762	0.0460972	0.202817	0.713582	0.0043311	0.0427845
354.79	0.915442	0.755612	0.00656212	0.0488258	0.204369	0.717909	0.00793242	0.0474429
354.99	0.912135	0.753206	0.00473285	0.0426636	0.203074	0.714459	0.00153922	0.0487362
355.19	0.906895	0.754449	0.00498378	0.0443438	0.204706	0.713488	0.00596677	0.0447367
355.39	0.913979	0.757486	0.0119553	0.049287	0.206146	0.716849	0.013068	0.0492126
355.59	0.910552	0.753893	0.00857151	0.0467217	0.203492	0.718037	0.00036084	0.0488208
355.79	0.91246	0.755182	0.00580394	0.0432655	0.205565	0.715548	0.00904071	0.049166
355.99	0.910596	0.750026	0.00221455	0.0428867	0.202515	0.710217	0.00890767	0.0437466
356.19	0.909559	0.75546	0.00902223	0.0473178	0.206548	0.716251	0.00611889	0.0498893
356.39	0.907665	0.751958	0.0077939	0.0464379	0.203761	0.718594	0.00670397	0.0480859
356.59	0.910744	0.754096	0.00750029	0.0441346	0.206406	0.715896	0.0120193	0.0467858
356.79	0.915173	0.75724	0.00655806	0.0450801	0.205069	0.717167	0.00889384	0.0465524
356.99	0.908207	0.752033	0.00485289	0.0423227	0.200624	0.712327	0.00170647	0.0453864
357.19	0.910353	0.757027	0.00309693	0.0465464	0.208056	0.721531	0.0129951	0.0477817
357.39	0.913926	0.758833	0.0117868	0.0477232	0.206781	0.720325	0.00970006	0.0483063
357.59	0.907855	0.754958	0.00458478	0.0432481	0.203274	0.717432	0.00757109	0.0439884
357.79	0.912742	0.751873	0.00789201	0.045427	0.207165	0.718771	0.00454961	0.0475912
357.99	0.912126	0.756161	0.0120022	0.0502531	0.20575	0.720164	0.00520753	0.0537702
358.19	0.908926	0.756508	0.00379383	0.0444873	0.203173	0.716576	0.00677287	0.0459814
358.39	0.910752	0.754748	0.00612294	0.0436968	0.207948	0.71706	0.00660347	0.0462931
358.59	0.909188	0.758683	0.00833678	0.0467717	0.206683	0.71864	0.00890862	0.0508851
358.79	0.909955	0.75579	0.00731968	0.0426639	0.203856	0.720381	0.00877284	0.045403
358.99	0.915518	0.754988	0.0120392	0.0473418	0.204823	0.719064	0.00704884	0.0492487
359.19	0.91448	0.753803	0.00984526	0.0448304	0.203481	0.719987	0.00997567	0.0505494
359.39	0.909482	0.75281	0.00503313	0.0438089	0.204812	0.716205	0.00126039	0.0463242
359.59	0.91221	0.749083	0.00988006	0.0472495	0.202164	0.717919	0.00358676	0.0431125
359.79	0.907094	0.753612	0.00686121	0.0446621	0.203155	0.719915	0.00626671	0.047598
359.99	0.915745	0.75983	0.00704396	0.0516114	0.211088	0.717612	0.0102352	0.0564899
360.19	0.908911	0.751104	0.00151991	0.0405763	0.198111	0.711762	0.00539516	0.0434087
360.39	0.910739	0.755841	0.00569284	0.0424454	0.205498	0.719159	0.010613	0.0479006
360.59	0.911045	0.754845	0.00679553	0.0458301	0.203587	0.718063	0.0053935	0.0495206
360.79	0.908683	0.74962	0.00444746	0.0438704	0.200729	0.712583	0.00730979	0.0463732
360.99	0.909236	0.748319	0.00247383	0.042213	0.202351	0.714001	0.00276672	0.0463743
361.19	0.918512	0.755652	0.0114007	0.0470795	0.20722	0.717461	0.0143837	0.0495747
361.39	0.908808	0.758092	0.00585091	0.0418535	0.204542	0.71622	0.00084281	0.0452421
361.59	0.90807	0.755087	0.00381612	0.0393044	0.205225	0.717717	0.00872301	0.0432606
361.79	0.911866	0.755813	0.0108011	0.0456064	0.204906	0.718504	0.00894772	0.0500138
361.99	0.919129	0.753973	0.0102156	0.0443463	0.206208	0.722377	0.0083171	0.0462056
362.19	0.916274	0.757692	0.0107523	0.0465811	0.206992	0.719451	0.00831066	0.0473962
362.39	0.909982	0.754939	0.00397504	0.0442255	0.202059	0.714691	0.00584697	0.0459936
362.59	0.915019	0.751667	0.00755239	0.0425412	0.200632	0.716231	0.00847124	0.0439494
362.79	0.908284	0.755146	0.015272	0.0480544	0.209816	0.721595	0.0120693	0.0463786
362.99	0.907565	0.753377	0.0106789	0.0415625	0.201435	0.711748	0.00545871	0.0476245
363.19	0.909102	0.751135	0.00818277	0.0437683	0.199902	0.714472	0.00624859	0.0458515
363.39	0.910795	0.759602	0.0115813	0.0450572	0.207434	0.722962	0.00712239	0.0500213
363.59	0.911844	0.760876	0.00340641	0.0468468	0.201267	0.717565	0.00612032	0.0464529
363.79	0.912212	0.755271	0.00804448	0.0439033	0.203459	0.72271	0.00646256	0.050039
363.99	0.910274	0.749776	0.00472367	0.0424312	0.196997	0.714856	0.00210404	0.0382429
364.19	0.909813	0.753793	0.00278175	0.0405721	0.202079	0.718595	0.00716542	0.0500348
364.39	0.909794	0.753323	0.00856733	0.040516	0.202958	0.7207	0.00638603	0.0435035
364.59	0.914428	0.754834	0.0130988	0.0455472	0.202257	0.71648	0.009436	0.0462854
364.79	0.912721	0.751985	0.00189483	0.0440448	0.20488	0.72154	0.00518345	0.0483485
364.99	0.910877	0.754724	0.0049299	0.0442535	0.204673	0.721732	0.00716793	0.0512718
365.19	0.911817	0.753162	0.00615823	0.0411065	0.200561	0.716854	0.00169014	0.0465747
365.39	0.913398	0.757474	0.0114946	0.0528987	0.207701	0.72778	0.00951301	0.0529106
365.59	0.915414	0.758478	0.00776899	0.0466201	0.206253	0.720637	0.0127507	0.0466683
365.79	0.917675	0.757972	0.0113501	0.0425639	0.208823	0.719139	0.00612413	0.0444329
365.99	0.913425	0.760227	0.00580871	0.0423517	0.204569	0.720463	0.00755762	0.0427437
366.19	0.91561	0.75324	0.00692987	0.0428396	0.203103	0.723488	0.00715136	0.0490835
366.39	0.912617	0.752996	0.00494874	0.0446371	0.20455	0.71687	0.00959062	0.0470878
366.59	0.915724	0.75616	0.0118991	0.0469258	0.210655	0.723658	0.00726925	0.0514746
366.79	0.912912	0.760045	0.00651574	0.0457057	0.20417	0.723568	0.00805091	0.0504315
366.99	0.917206	0.757778	0.00798559	0.0476063	0.203393	0.724284	0.00394773	0.0448737
367.19	0.920096	0.75423	0.0132447	0.0483372	0.205311	0.724452	0.0143973	0.0480802
367.39	0.912191	0.755878	0.00730669	0.0495413	0.208462	0.721029	0.0144558	0.0540087
367.59	0.916503	0.756093	0.00497437	0.0449866	0.203336	0.719148	0.00728249	0.0493106
367.79	0.915524	0.75638	0.0086968	0.0420971	0.202795	0.721953	0.00300693	0.0492035
367.99	0.91879	0.751584	0.0126909	0.046213	0.208459	0.724077	0.00686812	0.0510005
368.19	0.910933	0.752186	0.00890028	0.0454555	0.207701	0.722198	0.00712346	0.0483536
368.39	0.918458	0.761353	0.00582528	0.04523	0.209507	0.72257	0.0127063	0.0505177
368.59	0.907849	0.752526	0.00831913	0.0409204	0.20038	0.718183	0.00402211	0.0505521
368.79	0.907817	0.752587	0.0047158	0.0425681	0.202928	0.715901	0.00477051	0.0445256
368.99	0.913669	0.752376	0.00776792	0.0405956	0.204194	0.719052	0.00691711	0.050081
369.19	0.908677	0.752986	0.00497269	0.0413839	0.204567	0.717479	0.0058602	0.0441389
369.39	0.908591	0.755485	0.00785172	0.0423205	0.204457	0.722187	0.0054171	0.0466162
369.59	0.916326	0.75639	0.0113618	0.0490585	0.206082	0.724482	0.0108039	0.0493525
369.79	0.913325	0.75727	0.00946295	0.0469131	0.2026	0.727722	0.00725901	0.0523832
369.99	0.916633	0.757857	0.0112681	0.0455308	0.205133	0.725822	0.0100043	0.0494797
370.19	0.910797	0.757661	0.00382125	0.0459195	0.205577	0.723068	0.00928353	0.048448
370.39	0.911079	0.758154	0.00823092	0.0456008	0.206018	0.721882	0.0113332	0.0454633
370.59	0.915199	0.758737	0.00922751	0.0451625	0.210178	0.724302	0.0103692	0.052142
370.79	0.912929	0.752872	0.00768673	0.0489519	0.204246	0.723062	0.0101987	0.0451572
370.99	0.913394	0.755778	0.00692844	0.0439587	0.202162	0.718967	0.00808369	0.0474294
371.19	0.911848	0.757824	0.00600087	0.0445448	0.204051	0.718594	0.00775455	0.0455685
371.39	0.910867	0.754052	0.00926315	0.0429771	0.207306	0.723026	0.00522696	0.0444229
371.59	0.918361	0.756235	0.0112176	0.0502997	0.209972	0.724254	0.0139459	0.0509421
371.79	0.91592	0.756037	0.013394	0.0432734	0.208219	0.721686	0.0106337	0.04953
371.99	0.90971	0.754819	0.00679993	0.0402672	0.206806	0.722541	0.00424336	0.0462018
372.19	0.912761	0.754321	0.00891339	0.0457967	0.207816	0.72653	0.00864207	0.0492027
372.39	0.915246	0.757877	0.0121362	0.0454834	0.206168	0.722687	0.0096333	0.0491476
372.59	0.916788	0.755281	0.0103779	0.0481601	0.208867	0.723521	0.0104215	0.0507823
372.79	0.916663	0.75798	0.00653564	0.045193	0.204648	0.72254	0.00705348	0.0453335
372.99	0.914646	0.756774	0.00852847	0.0459092	0.208262	0.728051	0.00723075	0.0537643
373.19	0.914863	0.751382	0.00745869	0.0459757	0.204798	0.722636	0.00976455	0.0493758
373.39	0.915286	0.753235	0.00921285	0.0445047	0.20529	0.723698	0.0106078	0.0464256
373.59	0.915006	0.756512	0.00786376	0.0453921	0.202505	0.724376	0.00786077	0.0485761
373.79	0.911764	0.754593	0.00853884	0.0435504	0.203046	0.723187	0.00521135	0.0459394
373.99	0.910068	0.756428	0.00391507	0.0470195	0.204983	0.722707	0.0059167	0.0481459
374.19	0.915264	0.755115	0.00693154	0.0456174	0.206378	0.725537	0.00876426	0.0452043
374.39	0.915634	0.753429	0.0111118	0.0447065	0.203037	0.723004	0.00628983	0.0511892
374.59	0.919804	0.755978	0.00748074	0.047903	0.201537	0.725107	0.012235	0.0499104
374.79	0.912731	0.751445	0.00689912	0.0421858	0.20424	0.722719	0.00475263	0.0482022
374.99	0.906349	0.752361	0.00568033	0.0379054	0.203186	0.718885	0.00357496	0.0450789
375.19	0.91561	0.755296	0.00663995	0.0460325	0.206437	0.721247	0.00986825	0.0459325
375.39	0.915889	0.754454	0.00729429	0.0475228	0.209026	0.725947	0.00839209	0.0533877
375.59	0.912984	0.756304	0.00539303	0.0411947	0.200307	0.721282	0.0036031	0.046905
375.79	0.911758	0.758828	0.0136348	0.0452183	0.210075	0.7242	0.00804113	0.0469816
375.99	0.919196	0.756614	0.0164025	0.0498844	0.205664	0.728816	0.011714	0.0532793
376.19	0.912778	0.75464	0.00873458	0.0427088	0.206342	0.725301	0.0078839	0.050167
376.39	0.910855	0.749241	0.00604712	0.0408112	0.203314	0.72198	0.00070368	0.045563
376.59	0.914206	0.754682	0.00642777	0.0433781	0.204262	0.723534	0.00786876	0.0505568
376.79	0.914752	0.759479	0.0116706	0.0449366	0.207103	0.725069	0.0108353	0.050609
376.99	0.916169	0.754246	0.00434744	0.0399162	0.203749	0.723287	0.00438522	0.0482101
377.19	0.909591	0.753216	0.00242937	0.0423728	0.197088	0.71923	0.00681245	0.0430119
377.39	0.913551	0.755745	0.00906753	0.0414268	0.203872	0.723622	0.00830161	0.0477061
377.59	0.914204	0.754386	0.00590169	0.0434307	0.204027	0.724874	0.00417649	0.0470536
377.79	0.912083	0.75277	0.0124198	0.044451	0.208367	0.723353	0.00474714	0.0449747
377.99	0.913136	0.754233	0.00509393	0.0442874	0.202019	0.728653	0.0111576	0.046716
378.19	0.913806	0.75402	0.00614249	0.0441989	0.205399	0.722052	0.00763928	0.0495165
378.39	0.913265	0.752694	0.00554466	0.0433268	0.203728	0.721401	0.00695108	0.0427811
378.59	0.912413	0.754903	0.00852835	0.0434952	0.206444	0.720353	0.00619017	0.0478671
378.79	0.91553	0.755869	0.00962233	0.0446427	0.205309	0.724863	0.00630366	0.0502177
378.99	0.914238	0.756567	0.0055623	0.0411309	0.20272	0.721683	0.00515972	0.0463192
379.19	0.921023	0.758689	0.0110627	0.0466909	0.20742	0.729267	0.00857579	0.051661
379.39	0.914415	0.754507	0.0115173	0.047779	0.206054	0.726901	0.00976919	0.0483578
379.59	0.91308	0.756849	0.00285303	0.0413248	0.207504	0.721886	0.00743781	0.047384
379.79	0.911299	0.75168	0.00558209	0.0446884	0.205369	0.725417	0.00965332	0.0473309
379.99	0.911086	0.75539	0.0111294	0.0465272	0.2062	0.722524	0.00938832	0.0448453
380.19	0.916382	0.75452	0.0110834	0.0500131	0.209282	0.732109	0.0147107	0.0502409
380.39	0.908545	0.752894	0.00661052	0.0450965	0.204843	0.724421	0.0108334	0.0468346
380.59	0.914662	0.752542	0.00736666	0.0432741	0.207291	0.725923	0.00836253	0.0431377
380.79	0.914761	0.752595	0.00491011	0.0432767	0.207068	0.72095	0.00692164	0.0497173
380.99	0.913961	0.756256	0.00580763	0.0398944	0.205434	0.721799	0.00929569	0.0497374
381.19	0.915122	0.753874	0.00610732	0.0472407	0.203009	0.725623	0.00877773	0.049049
381.39	0.914081	0.752584	0.00751519	0.0457089	0.203788	0.724754	0.00984108	0.0486461
381.59	0.907176	0.749775	0.00286924	0.0420443	0.201199	0.720464	0.00293278	0.0412315
381.79	0.90859	0.751271	0.00642586	0.0437012	0.20239	0.721747	0.0063945	0.0483253
381.99	0.911676	0.756417	0.00260067	0.0404604	0.202962	0.723718	0.00630247	0.0484452
382.19	0.912887	0.754222	0.00571418	0.0445514	0.205955	0.725847	0.00264382	0.0454608
382.39	0.913978	0.757317	0.0115495	0.0453343	0.206443	0.722554	0.0115249	0.0487205
382.59	0.915214	0.758879	0.0119591	0.0445836	0.20777	0.728057	0.0101235	0.0502455
382.79	0.917542	0.753459	0.00710428	0.0477229	0.204403	0.728123	0.0099008	0.0525918
382.99	0.914415	0.753712	0.00599336	0.0437871	0.203477	0.724888	0.00815248	0.0464464
383.19	0.910099	0.748612	0.00658881	0.0434481	0.202611	0.72462	0.00542639	0.0426122
383.39	0.91339	0.754423	0.00651741	0.0387848	0.205662	0.72209	0.00170933	0.0482871
383.59	0.91413	0.753608	0.00196731	0.0461363	0.203693	0.725989	0.0105398	0.0485187
383.79	0.91538	0.75475	0.012386	0.0511492	0.208052	0.730704	0.00754892	0.0547944
383.99	0.917625	0.757631	0.0123037	0.049454	0.207932	0.729333	0.00933396	0.048213
384.19	0.915739	0.757898	0.0076884	0.0458103	0.20757	0.731486	0.00850211	0.0503212
384.39	0.914416	0.750675	0.00806617	0.0425271	0.207706	0.727633	0.00911688	0.0491551
384.59	0.919679	0.758044	0.0122781	0.0479677	0.210155	0.730011	0.00976645	0.0517225
384.79	0.912234	0.74979	0.00381374	0.0409699	0.204206	0.722361	0.00769281	0.047984
384.99	0.918201	0.759812	0.0106508	0.0495659	0.209673	0.733377	0.0115392	0.0516292
385.19	0.916566	0.756017	0.0106271	0.0483358	0.206203	0.725144	0.00850319	0.0507051
385.39	0.911089	0.752865	0.00597501	0.0432314	0.203972	0.725993	0.00889372	0.0434874
385.59	0.91521	0.758914	0.0155839	0.0462586	0.209671	0.728819	0.011508	0.0459971
385.79	0.916558	0.755971	0.0126713	0.0477805	0.207397	0.727287	0.0104266	0.0511864
385.99	0.919099	0.757779	0.0111072	0.0485647	0.205849	0.728544	0.00754069	0.0495058
386.19	0.917356	0.754412	0.0129125	0.0477597	0.206603	0.731537	0.0122689	0.0550182
386.39	0.918507	0.756376	0.0133921	0.0491671	0.210981	0.733242	0.00624096	0.0506921
386.59	0.91636	0.760803	0.00578224	0.0462199	0.207592	0.725998	0.0101359	0.0508641
386.79	0.916736	0.758359	0.00471711	0.0432016	0.208163	0.729247	0.0110612	0.0509944
386.99	0.917215	0.751385	0.00730061	0.0440057	0.203577	0.729269	0.00715934	0.0452236
387.19	0.915648	0.752074	0.00696731	0.0488856	0.203923	0.731186	0.00831818	0.049613
387.39	0.914797	0.754133	0.00703871	0.0436298	0.204838	0.725478	0.00897025	0.0488888
387.59	0.915295	0.759681	0.00996363	0.0496241	0.207081	0.730478	0.0111619	0.0542653
387.79	0.911279	0.751535	0.00591731	0.0439923	0.205578	0.724498	0.00804376	0.0476777
387.99	0.916919	0.759405	0.00988018	0.0500813	0.210297	0.734487	0.0115608	0.0515547
388.19	0.917209	0.757015	0.0100734	0.0512565	0.208178	0.731306	0.00926231	0.0501724
388.39	0.917305	0.754424	0.00912404	0.0484098	0.207765	0.727652	0.0120653	0.0466475
388.59	0.911828	0.752962	0.00346231	0.041854	0.203296	0.724356	0.00777506	0.0478774
388.79	0.915769	0.753909	0.00548935	0.0444466	0.202978	0.725371	0.00660359	0.0478165
388.99	0.90974	0.75498	0.0087105	0.0433184	0.207123	0.723055	0.00814842	0.047422
389.19	0.918718	0.762473	0.00789034	0.0537382	0.20876	0.732014	0.0150069	0.0460254
389.39	0.91575	0.758095	0.012007	0.0497327	0.205829	0.729631	0.0114258	0.0532093
389.59	0.915384	0.757022	0.0115271	0.0496268	0.208377	0.728056	0.00778233	0.0456732
389.79	0.914404	0.754486	0.00600695	0.0427059	0.204163	0.730935	0.00545847	0.0461036
389.99	0.916893	0.753905	0.00960898	0.0446141	0.207689	0.731326	0.00736605	0.0478665
390.19	0.913683	0.75281	0.0106333	0.0427268	0.20326	0.726729	0.00770592	0.0455281
390.39	0.915563	0.755524	0.0110075	0.0487471	0.206082	0.72787	0.00444638	0.0501441
390.59	0.913113	0.750544	0.00814342	0.0441214	0.203388	0.729481	0.0101564	0.0477136
390.79	0.908272	0.750871	0.00420129	0.0427896	0.200436	0.729779	0.00886201	0.0458152
390.99	0.914284	0.749896	0.00680327	0.0463055	0.202705	0.724341	0.00843321	0.0456504
391.19	0.916409	0.756309	0.0100843	0.0461052	0.209844	0.736499	0.00945853	0.0476168
391.39	0.912797	0.757447	0.00747967	0.0446818	0.207486	0.730868	0.00585794	0.0475486
391.59	0.917147	0.754603	0.00978494	0.0476173	0.209898	0.734703	0.0115955	0.054026
391.79	0.916103	0.75634	0.00917721	0.0427903	0.204271	0.726489	0.00768422	0.0527059
391.99	0.914918	0.750107	0.0052787	0.0415255	0.199858	0.723519	0.00446342	0.0444125
392.19	0.91324	0.754285	0.00840175	0.0433287	0.207369	0.728841	0.0088073	0.0479785
392.39	0.916282	0.752705	0.00546169	0.0411629	0.203291	0.728264	0.00824892	0.0449671
392.59	0.918152	0.758142	0.00727451	0.0491899	0.205402	0.730015	0.00431311	0.050822
392.79	0.917722	0.757488	0.00748718	0.0481197	0.20561	0.729494	0.0091114	0.0488883
392.99	0.914451	0.75488	0.00595904	0.0476941	0.205465	0.729739	0.006186	0.0491496
393.19	0.912383	0.747322	0.00981509	0.0402121	0.199699	0.725339	0.00359439	0.0452618
393.39	0.913664	0.752319	0.00894785	0.0408471	0.200083	0.7248	0.00610887	0.0457455
393.59	0.915964	0.752461	0.0058012	0.0436849	0.204322	0.731215	0.00584721	0.0455726
393.79	0.913164	0.754533	0.00908398	0.0466648	0.208281	0.731571	0.00475763	0.0475974
393.99	0.912744	0.749842	0.00443089	0.041627	0.20057	0.723399	0.0013343	0.0456983
394.19	0.914989	0.754801	0.0083543	0.0441202	0.209104	0.72818	0.00297236	0.0452242
394.39	0.913719	0.756228	0.00937223	0.0419416	0.204677	0.727968	0.0066837	0.0487025
394.59	0.918197	0.763273	0.0090996	0.0499839	0.210071	0.735869	0.00957452	0.0539046
394.79	0.916952	0.752574	0.00464558	0.0466378	0.204481	0.729395	0.00754808	0.0451431
394.99	0.914999	0.754922	0.00765979	0.0434037	0.201321	0.725696	0.00469862	0.0487506
395.19	0.917836	0.752679	0.00990712	0.0460938	0.209193	0.728616	0.0107144	0.0523592
395.39	0.913716	0.752785	0.00973594	0.0374961	0.203276	0.725513	0.00466537	0.0411429
395.59	0.912113	0.753568	0.00723802	0.042345	0.202463	0.725157	0.00238441	0.0459908
395.79	0.914654	0.754163	0.00698495	0.0442519	0.206498	0.731666	0.00843787	0.0479792
395.99	0.914678	0.756897	0.00538682	0.0447189	0.203904	0.729781	0.00484239	0.0455274
396.19	0.916443	0.755641	0.00569689	0.0477522	0.207797	0.732771	0.011849	0.0469195
396.39	0.914072	0.755913	0.00724577	0.0477472	0.205589	0.730565	0.00441836	0.0500005
396.59	0.914974	0.754474	0.00835716	0.0438198	0.201488	0.728908	0.00297641	0.044532
396.79	0.916287	0.752268	0.00759708	0.0428423	0.202694	0.732546	0.011265	0.0512191
396.99	0.916858	0.755542	0.0105763	0.0465103	0.210774	0.73225	0.00922465	0.0498925
397.19	0.917867	0.753037	0.00917637	0.0482231	0.20301	0.73212	0.0122408	0.0466039
397.39	0.914401	0.754098	0.00980985	0.0421419	0.205016	0.731854	0.00798701	0.0455689
397.59	0.918002	0.759018	0.0144732	0.0465218	0.209348	0.733966	0.00802075	0.0490749
397.79	0.916604	0.755803	0.00466513	0.0442951	0.205103	0.730291	0.00570523	0.0517105
397.99	0.917862	0.760157	0.00884199	0.0493002	0.210114	0.734362	0.0124957	0.0519558
398.19	0.91198	0.749551	0.00736582	0.042134	0.204528	0.725913	0.0017234	0.0471799
398.4	0.919619	0.756061	0.00959528	0.0473844	0.207556	0.733528	0.0106951	0.0507091
398.59	0.912897	0.756842	0.00696373	0.0417374	0.204447	0.731993	0.0104855	0.0453138
398.79	0.912581	0.753237	0.00773954	0.0462415	0.205823	0.733073	0.00610649	0.0498608
398.99	0.910583	0.747695	0.00227415	0.0396581	0.201686	0.727307	0.00194739	0.0419569
399.19	0.910641	0.752773	0.00794065	0.0457949	0.204981	0.7328	0.0111736	0.0439801
399.39	0.916869	0.755584	0.00592386	0.0462442	0.20266	0.733069	0.00805007	0.0483477
399.59	0.918547	0.756572	0.0101061	0.046963	0.200593	0.731622	0.00472855	0.0502858
[truncated: 11,500 more rows]

## Sheet: Fig 3b(i)
Time (s)	FICDL258D-H363A	+ E105R	+ K124E	+ H131A	+ K124E-H131A	+ TPROx
0	0	0	0	0	0	0
0.19	-0.0034522	-0.0003252	-0.0060284	0.0041244	0.00158137	0.00378967
0.39	0.00029171	-0.0015448	-0.0030609	0.00342846	0.00076997	0.0023439
0.59	0.0105501	-0.0022954	-0.0026704	0.00479865	-0.0020278	0.00137329
0.79	0.00774825	-0.0027344	0.0005976	0.00763893	-0.00098	0.00486291
0.99	0.0112848	0.00019765	-0.0002402	0.0100025	0.00060838	0.00860536
1.19	0.0124869	0.00399351	-0.0048435	0.00881731	0.00224542	0.0138954
1.39	0.0149091	0.0101063	-0.0003686	0.0102993	-0.0044712	0.0101517
1.59	0.0188552	0.00705933	0.00243246	0.0149091	0.00033295	0.0134517
1.79	0.0203594	0.00609875	0.00020552	0.017616	-0.0012391	0.0147487
1.99	0.0274026	0.00969219	-0.0049526	0.0201471	-0.0030953	0.0172565
2.19	0.0309547	0.00891483	0.0015018	0.0165088	2.318e-05	0.0210338
2.39	0.0282639	0.0132141	-0.000399	0.0227127	0.00323444	0.0228864
2.59	0.0359565	0.0124129	0.00234938	0.0292313	-0.0009162	0.0294212
2.79	0.0369751	0.0176255	0.0006907	0.0274111	-0.0009092	0.0271814
2.99	0.0389825	0.0171909	0.00217724	0.0291263	-0.00156	0.0268799
3.19	0.0411834	0.0214842	0.00082505	0.030131	-0.0015158	0.0281838
3.39	0.0425099	0.0218049	0.00085938	0.0328875	0.00100177	0.0339837
3.59	0.0514156	0.02293	-3.04e-05	0.0373347	0.00026285	0.0327501
3.79	0.0500629	0.0273749	0.00185502	0.038458	-0.0025452	0.0363921
3.99	0.0518771	0.0272757	-0.0036795	0.0363717	-0.0014416	0.0406478
4.19	0.0578688	0.0314398	0.00045705	0.037529	0.0005055	0.0432881
4.39	0.0605409	0.0263647	0.00450611	0.0421381	-0.0002133	0.043223
4.59	0.0642767	0.0268526	0.00143576	0.0415585	-0.0034202	0.0467051
4.79	0.0655547	0.0324519	0.00244152	0.0436301	0.00197243	0.0479667
4.99	0.0665138	0.0339733	-0.0008223	0.0458385	0.00200432	0.0521235
5.19	0.0700465	0.0330912	-0.0002598	0.0475291	0.00039959	0.0530306
5.39	0.0763221	0.0340693	0.00307429	0.0455159	0.00209576	0.0544821
5.59	0.0773457	0.034816	-0.001953	0.0513197	0.00217819	0.0555701
5.79	0.0764009	0.0330827	0.0075773	0.0511746	0.00019383	0.0587625
5.99	0.0842093	0.0394419	0.00226593	0.0490388	-0.0019986	0.0609162
6.19	0.0865478	0.0404124	0.00097775	0.0542489	0.00448292	0.0624334
6.39	0.0897534	0.0416088	0.0027895	0.0552012	0.00011277	0.0624309
6.59	0.0919315	0.0433536	0.00307345	0.0547032	-0.0007324	0.0644559
6.79	0.0924599	0.0436829	0.00091875	0.0539713	-0.0021532	0.0673766
6.99	0.0969508	0.0488238	0.00381339	0.0571232	-0.0027608	0.070562
7.19	0.0976957	0.0457089	0.00589633	0.0567799	0.00083601	0.0700401
7.39	0.100173	0.0460198	0.00042617	0.0584613	-8.619e-05	0.0737867
7.59	0.103784	0.0493979	0.00382507	0.0617405	-0.0012613	0.0753915
7.79	0.105195	0.0481796	0.00389957	0.0648256	0.0018152	0.0774583
7.99	0.107163	0.05136	0.003425	0.0658209	-0.0027976	0.076926
8.19	0.111911	0.0494667	0.00424039	0.0689523	0.00075763	0.0793647
8.39	0.114163	0.0532659	-0.0003154	0.0679864	-0.0029567	0.0849598
8.59	0.115729	0.053064	0.00225508	0.067605	-0.0002905	0.0838054
8.79	0.120816	0.0504364	0.00146246	0.074712	0.00068307	0.0845393
8.99	0.123548	0.058319	0.00495386	0.0727293	0.00167447	0.0866535
9.19	0.125429	0.0613031	0.00659203	0.0702804	-0.0006929	0.0901978
9.39	0.128625	0.060523	0.0045073	0.0758203	-0.002259	0.0949473
9.59	0.134189	0.0588756	0.0057348	0.0778869	-0.0006351	0.0939958
9.79	0.134008	0.0657262	0.00360215	0.0765406	0.00090861	0.0949969
9.99	0.13695	0.0638094	0.00224113	0.0767044	0.0006243	0.0979085
10.19	0.137192	0.0568566	0.00172174	0.0809611	0.00050652	0.100318
10.39	0.139869	0.0618843	0.00329733	0.0792668	-0.0023067	0.10092
10.59	0.143836	0.0611994	0.00326586	0.0823076	0.00010484	0.107371
10.79	0.148121	0.0596869	0.00315761	0.080289	0.0026387	0.109685
10.99	0.14931	0.0632849	0.00402164	0.0812819	-0.0024855	0.104446
11.19	0.155189	0.0677886	0.0102474	0.0812988	0.00111037	0.109196
11.39	0.158684	0.0697677	0.00730956	0.0863497	-0.0001719	0.11097
11.59	0.160006	0.0668056	0.00169504	0.0889145	3.838e-05	0.1115
11.79	0.153269	0.0658324	0.00664222	0.0896659	-0.0031701	0.112654
11.99	0.165004	0.0658619	0.0058403	0.089721	0.00252682	0.114126
12.19	0.165143	0.0703635	0.007604	0.0870277	0.00062245	0.11867
12.39	0.169133	0.066259	0.00465524	0.0926205	-0.0009896	0.119858
12.59	0.175414	0.0670745	0.00499785	0.091514	-0.0021523	0.121961
12.79	0.175269	0.0693017	0.00631165	0.0944113	0.00018656	0.124525
12.99	0.171397	0.0761325	0.00676417	0.09832	0.00078451	0.125976
13.19	0.180326	0.070146	0.00295091	0.0944611	-0.0017459	0.128554
13.39	0.182819	0.0690767	0.00399482	0.0937394	-0.0007972	0.124301
13.59	0.185792	0.0732474	0.00391173	0.0972831	0.00090617	0.12855
13.79	0.190131	0.0732946	-0.0001934	0.0945867	0.00045347	0.128926
13.99	0.182788	0.0715854	0.00382757	0.0997199	0.0018723	0.132565
14.19	0.19049	0.0770112	0.00578093	0.0984439	0.00224662	0.134422
14.39	0.194009	0.0779665	0.00492728	0.0993315	0.00096082	0.133304
14.59	0.194363	0.0790329	0.00188291	0.101537	-0.0006449	0.138435
14.79	0.197667	0.0742655	0.00693059	0.104515	0.00150698	0.142787
14.99	0.198423	0.0759288	0.00278664	0.105473	-0.0003151	0.142005
15.19	0.202666	0.0778028	0.0001018	0.106129	-0.0053689	0.141715
15.39	0.207001	0.0767847	0.00820112	0.105983	-0.0033622	0.145589
15.59	0.209398	0.0836468	0.00754845	0.106446	0.00202554	0.150638
15.79	0.210506	0.0769221	0.00380695	0.106299	0.00373381	0.15012
15.99	0.215039	0.0806748	0.00908673	0.107489	0.00197267	0.149004
16.19	0.214698	0.0784029	0.00619292	0.108782	-0.0010064	0.151351
16.39	0.215266	0.0803221	0.00975549	0.108864	0.00027436	0.151152
16.59	0.217955	0.0811624	0.0114081	0.109129	-0.0018451	0.159211
16.79	0.220398	0.0852829	0.0100675	0.111487	-1.091e-05	0.156222
16.99	0.224017	0.0795886	0.00481331	0.113827	0.00263095	0.162384
17.19	0.229543	0.0860077	0.00944269	0.114933	0.00012344	0.15759
17.39	0.230997	0.0829356	0.00487554	0.114201	-0.0001819	0.162113
17.59	0.232043	0.0837066	0.00596023	0.112214	0.00055682	0.164073
17.79	0.233004	0.0814763	0.00596344	0.111599	-0.0007972	0.167581
17.99	0.238026	0.0856836	0.00537872	0.119939	0.00176662	0.168144
18.19	0.237441	0.0847782	0.00404048	0.118228	-0.000235	0.167366
18.39	0.243883	0.0884329	0.00340557	0.118404	0.00077784	0.172408
18.6	0.244067	0.081576	0.0056442	0.114504	-0.0031918	0.171762
18.79	0.247763	0.0855662	0.00394344	0.120573	0.00278365	0.170371
18.99	0.248829	0.0859656	0.00394988	0.119139	0.00082975	0.171775
19.19	0.255586	0.0929894	0.00784993	0.118987	0.0012756	0.175163
19.39	0.255095	0.0896394	0.00874734	0.12099	0.00098347	0.175477
19.59	0.257641	0.0921449	0.00334549	0.122317	0.00060141	0.181009
19.79	0.258737	0.0886235	0.0058471	0.121917	-0.0031587	0.180258
19.99	0.261467	0.0898545	0.00682437	0.127117	0.00015634	0.183242
20.19	0.26456	0.0922209	0.00570786	0.122916	-0.003167	0.184178
20.39	0.269023	0.0907623	0.00557423	0.124975	-0.003216	0.186474
20.59	0.268399	0.0862503	0.00351024	0.12527	0.00118208	0.192041
20.79	0.269967	0.0910528	0.0031997	0.124528	0.00015825	0.188666
20.99	0.2673	0.0895145	0.00343192	0.129104	-0.0042896	0.192728
21.19	0.274865	0.0893102	0.00525486	0.127787	-0.0031753	0.191612
21.39	0.279351	0.0892557	0.00710046	0.128882	-0.0040433	0.195513
21.59	0.27989	0.0919985	0.00513303	0.126591	-0.0009663	0.196904
21.79	0.284494	0.095698	0.0079987	0.131647	0.00158709	0.19698
21.99	0.286572	0.0941401	0.00731075	0.130301	0.00059986	0.201213
22.19	0.287061	0.0935116	0.00775742	0.13161	0.00232619	0.200911
22.39	0.286874	0.0946236	0.00616407	0.133493	-0.0006374	0.196139
22.59	0.290109	0.0938077	0.00778305	0.127232	0.00016206	0.203259
22.79	0.297784	0.0966204	0.00871921	0.133727	0.00059414	0.201103
22.99	0.29379	0.0969861	0.00762474	0.132781	0.00030643	0.207027
23.19	0.294646	0.0953002	0.00863957	0.131218	-0.0022731	0.205455
23.39	0.300623	0.0946342	0.00248086	0.135284	0.00045675	0.206216
23.59	0.302304	0.0958357	0.00327563	0.133308	-0.0017747	0.207073
23.79	0.306	0.0972823	0.011583	0.132921	0.00279617	0.209542
23.99	0.305629	0.096068	0.00852501	0.134926	-0.0002776	0.212469
24.19	0.308114	0.100651	0.0112678	0.136063	0.00210887	0.213944
24.39	0.308984	0.0981399	0.00470984	0.137101	0.00019055	0.214243
24.59	0.315844	0.0975344	0.00582969	0.13762	0.00047838	0.22005
24.79	0.316553	0.0971997	0.00703573	0.135674	-0.0023009	0.221973
24.99	0.317375	0.0975977	0.00460875	0.137396	-0.0019262	0.220244
25.19	0.318459	0.100048	0.00806081	0.138929	0.00155878	0.219631
25.39	0.321466	0.0975408	0.00519419	0.144047	-0.0032027	0.222151
25.59	0.325122	0.0981516	0.0124915	0.140293	-0.0033141	0.22377
25.79	0.326749	0.0995395	0.00935209	0.141415	0.00144553	0.224424
25.99	0.328675	0.0968431	0.00880265	0.142503	0.00341284	0.224968
26.19	0.327517	0.0995831	0.00613058	0.140869	-0.0012863	0.227144
26.39	0.326959	0.0970805	0.00771129	0.143019	0.00244915	0.230213
26.59	0.332774	0.100929	0.00899124	0.141127	-0.002214	0.225888
26.79	0.333691	0.102334	0.00278628	0.143459	0.00042909	0.229758
26.99	0.338456	0.102764	0.00791717	0.144816	-0.0007136	0.235126
27.19	0.337826	0.101197	0.00238502	0.148147	-0.0010665	0.235439
27.39	0.33994	0.104113	0.00742733	0.147341	3.314e-05	0.236949
27.59	0.343131	0.103089	0.00903118	0.144538	0.00083107	0.237381
27.79	0.342393	0.0970505	0.00687265	0.142878	-0.0006247	0.240668
27.99	0.345783	0.102055	0.00727427	0.14327	0.00155538	0.243473
28.19	0.349391	0.102361	0.00735307	0.14845	0.00150108	0.242388
28.39	0.351754	0.101836	0.00681424	0.146182	-0.0010724	0.24419
28.59	0.355923	0.102472	0.00801742	0.145989	0.00156563	0.247071
28.79	0.356047	0.103685	0.00764227	0.150128	0.00159627	0.249534
28.99	0.357239	0.0990683	0.00650155	0.146456	-0.0001751	0.247306
29.19	0.360717	0.103479	0.00541079	0.145683	-0.0008947	0.251373
29.39	0.359945	0.102434	0.00804472	0.144306	-0.0006921	0.252468
29.59	0.362754	0.100292	0.00354445	0.147913	0.00075239	0.252539
29.79	0.364732	0.103122	0.00774538	0.148561	-0.0038438	0.254553
29.99	0.364671	0.0987389	0.00305951	0.147378	-0.0042379	0.250633
30.19	0.365355	0.104581	0.00375795	0.154829	0.00276875	0.258706
30.39	0.369568	0.108609	0.0100166	0.149042	0.000171	0.257225
30.59	0.37384	0.102995	0.00651371	0.151511	-0.0017893	0.257895
30.79	0.378744	0.102403	0.00506997	0.150418	0.00267756	0.257136
30.99	0.378815	0.10718	0.00838506	0.153749	-0.0010641	0.261734
31.19	0.38662	0.103586	0.00849497	0.1534	-0.0018852	0.265793
31.39	0.380929	0.105524	0.0088942	0.152249	0.00050527	0.265697
31.59	0.385586	0.107009	0.0115855	0.154041	0.00692731	0.263754
31.79	0.38241	0.106865	0.00524163	0.152775	0.00026262	0.264209
31.99	0.387953	0.104336	0.00764179	0.149809	0.00071341	0.266298
32.19	0.387041	0.109801	0.00773632	0.156136	-0.0011645	0.270478
32.39	0.390594	0.110754	0.00594425	0.156354	0.00239318	0.272684
32.59	0.394299	0.106058	0.00451076	0.15388	-0.002824	0.273601
32.79	0.393406	0.106612	0.00804841	0.157814	0.00344825	0.271532
32.99	0.395707	0.110291	0.00259399	0.155148	0.00245052	0.275625
33.19	0.39766	0.103711	0.00770152	0.152857	-0.001775	0.275094
33.39	0.399787	0.103504	0.00474429	0.155581	0.00108284	0.273829
33.59	0.399516	0.106949	0.00951183	0.153866	0.00250596	0.279474
33.79	0.407125	0.107461	0.0024308	0.156766	0.00141161	0.276824
33.99	0.404856	0.110586	0.00627649	0.158482	0.00371152	0.279843
34.19	0.406446	0.113576	0.00734258	0.156815	0.00072944	0.282819
34.39	0.404196	0.110169	0.00575614	0.156269	0.00128639	0.282109
34.59	0.411565	0.109258	0.0078491	0.159514	-0.0007445	0.280533
34.79	0.412073	0.110089	0.00555265	0.160489	0.00212651	0.285719
34.99	0.409809	0.106555	0.00675225	0.156979	-0.0002896	0.285934
35.19	0.415377	0.109293	0.00734258	0.158648	0.00060797	0.280341
35.39	0.416086	0.110969	0.00691819	0.160372	0.00231319	0.287763
35.59	0.415891	0.110738	0.00725758	0.156642	0.00023889	0.291482
35.79	0.418313	0.111283	0.00427639	0.160933	-0.0002348	0.289676
35.99	0.424324	0.113805	0.00380003	0.160162	-3.588e-05	0.292426
36.19	0.425936	0.110734	0.0136936	0.159899	0.00137681	0.291108
36.39	0.425757	0.110618	0.00609887	0.16097	0.00031423	0.293585
36.59	0.424771	0.108528	0.00754857	0.161088	0.00045275	0.296254
36.79	0.428258	0.10833	0.00724268	0.160333	-0.0005543	0.296551
36.99	0.427554	0.109311	0.00658774	0.162147	0.00014817	0.302312
37.19	0.42673	0.108696	0.0108786	0.158949	-0.0024827	0.298026
37.39	0.43082	0.110023	0.00994873	0.159894	-0.0022834	0.301417
37.59	0.436313	0.11404	0.00377464	0.162471	0.00155347	0.301631
37.79	0.437723	0.108226	0.00484335	0.160907	-0.0010811	0.300324
37.99	0.436124	0.109147	0.0117592	0.163347	-0.0027091	0.299652
38.19	0.43751	0.111846	0.00489032	0.164605	-0.0030574	0.307528
38.39	0.439007	0.112782	0.0108472	0.165123	-0.0018683	0.308305
38.59	0.440227	0.111331	0.00874352	0.164097	-0.0010072	0.306372
38.79	0.443694	0.110977	0.00873244	0.162032	0.00225794	0.307428
38.99	0.442664	0.113817	0.0101185	0.165161	7.915e-05	0.308598
39.19	0.44864	0.114755	0.00572491	0.164076	-0.0004489	0.307346
39.39	0.445819	0.110762	0.00533521	0.166113	0.00210953	0.31178
39.59	0.449627	0.109276	0.00565314	0.163167	-0.0028236	0.310296
39.79	0.453126	0.113254	0.00739372	0.16609	-0.0007092	0.312261
39.99	0.454644	0.113402	0.00979137	0.164206	0.00223887	0.313798
40.19	0.45497	0.109714	0.00636709	0.167109	-0.0019065	0.317113
40.39	0.459238	0.114171	0.00301909	0.16232	0.00036579	0.317923
40.59	0.45646	0.109142	0.00331843	0.166577	0.00075996	0.316641
40.79	0.455568	0.11535	0.00875544	0.169438	0.00604892	0.318619
40.99	0.458961	0.111889	0.00617504	0.168591	-0.0014237	0.320154
41.19	0.456626	0.113197	0.00711298	0.167457	0.00183236	0.322402
41.39	0.461574	0.121801	0.0070641	0.167911	0.00065195	0.324651
41.59	0.464848	0.115931	0.0112381	0.167105	0.00036871	0.325771
41.79	0.464512	0.111685	0.00807619	0.170337	-0.0031638	0.329966
42	0.470045	0.113625	0.00225604	0.169026	0.00066483	0.324666
42.19	0.464486	0.114038	0.00793421	0.168922	0.00040865	0.32489
42.39	0.471429	0.111358	0.0100246	0.168597	-0.0027057	0.332726
42.59	0.475316	0.111674	0.00919902	0.170146	0.00289935	0.328594
42.79	0.471507	0.114508	0.00853777	0.170164	0.00321495	0.329199
42.99	0.476169	0.114696	0.00914216	0.169563	1.466e-05	0.33235
43.19	0.474334	0.115319	0.00244534	0.171898	0.00267368	0.327876
43.39	0.47837	0.115579	0.00269377	0.167834	3.075e-05	0.334227
43.59	0.481179	0.11318	0.00721264	0.173051	-0.0030577	0.33349
43.79	0.478727	0.116481	0.00788724	0.17087	0.00103545	0.334664
43.99	0.478331	0.113244	0.00785816	0.170753	-0.0018658	0.337984
44.19	0.483573	0.111886	0.0082401	0.170456	0.00033581	0.337494
44.39	0.48305	0.118005	0.0102164	0.17131	0.00311595	0.336161
44.59	0.485232	0.11637	0.00727975	0.168697	0.00341427	0.340094
44.79	0.485012	0.113556	0.00854421	0.171456	0.00093442	0.342129
44.99	0.487631	0.116119	0.00895023	0.171591	-0.0019755	0.343963
45.19	0.489114	0.114635	0.00991404	0.172252	-0.0016121	0.341431
45.39	0.489447	0.118608	0.0026238	0.172852	0.00349039	0.341211
45.59	0.487986	0.115523	0.00571251	0.172339	0.00116801	0.346263
45.79	0.49492	0.116202	0.00687551	0.173712	-0.0007774	0.344191
45.99	0.496094	0.112128	0.00666416	0.171031	0.00040215	0.346706
46.19	0.493951	0.114276	0.00653005	0.173774	-0.0007511	0.348811
46.39	0.495098	0.114382	0.00728965	0.172592	-0.0007815	0.347241
46.59	0.49656	0.111813	0.00566709	0.172392	-0.000511	0.34989
46.79	0.49949	0.11844	0.0054239	0.173299	0.00289058	0.346059
46.99	0.500054	0.120267	0.00595426	0.171266	-0.0001787	0.3512
47.19	0.503002	0.114023	0.0113721	0.179137	-0.0011687	0.353203
47.39	0.50178	0.114448	0.0133613	0.172483	-0.0017287	0.355299
47.59	0.499432	0.114996	0.00876439	0.177179	-0.0028194	0.351738
47.79	0.503184	0.1142	0.00876403	0.174428	-0.0010973	0.356564
47.99	0.504489	0.117639	0.00832593	0.174755	0.00485807	0.353818
48.19	0.508623	0.118237	0.00518918	0.174861	-0.002443	0.354285
48.39	0.508647	0.119223	0.00728381	0.179083	0.00072837	0.356905
48.59	0.510173	0.112291	0.011371	0.176343	0.00314325	0.36057
48.79	0.50536	0.11565	0.00629485	0.176395	-0.000274	0.359148
48.99	0.511905	0.119226	0.00797379	0.175856	0.00013685	0.360267
49.19	0.509596	0.1169	0.00447857	0.175998	0.00084722	0.360164
49.39	0.513587	0.117123	0.00623095	0.173146	-0.0002485	0.36605
49.59	0.512691	0.113992	0.00837803	0.178325	0.00115102	0.362197
49.79	0.514821	0.116799	0.0056113	0.177292	0.00091386	0.365134
49.99	0.514244	0.117901	0.010088	0.17596	0.00086099	0.366573
50.19	0.517988	0.117669	0.00941718	0.177043	-0.0026371	0.365852
50.39	0.514604	0.119769	0.00674188	0.17741	-0.0042152	0.363992
50.59	0.520834	0.115598	0.00872576	0.17937	-0.0010468	0.371622
50.79	0.520827	0.118459	0.00554418	0.176151	-0.0018482	0.371548
50.99	0.524842	0.116646	0.00855374	0.177485	0.00639224	0.371754
51.19	0.521729	0.119624	0.0124965	0.178451	-0.0017836	0.370646
51.39	0.52791	0.119835	0.00792372	0.178412	0.00090545	0.376798
51.59	0.525428	0.116699	0.00428104	0.176506	-0.0006349	0.373282
51.79	0.526557	0.116503	0.00968683	0.174529	-0.002049	0.37243
51.99	0.526193	0.118129	0.00983941	0.175515	-0.0021417	0.374299
52.19	0.528647	0.114888	0.00787234	0.180906	-0.0041352	0.375743
52.39	0.529755	0.115456	0.00716078	0.17657	-0.0018429	0.377508
52.59	0.531619	0.121299	0.00667965	0.18197	0.00139928	0.378309
52.79	0.531135	0.124184	0.0112098	0.177814	0.00205987	0.376713
52.99	0.534778	0.121139	0.00858617	0.18031	-0.0007353	0.377101
53.19	0.534269	0.113792	0.00754082	0.179203	0.00123173	0.378734
53.39	0.536865	0.122742	0.0080483	0.18034	0.00130743	0.379128
53.59	0.53439	0.118528	0.00540519	0.181083	0.0020253	0.381934
53.79	0.534987	0.117797	0.00598252	0.177503	0.00516915	0.382542
53.99	0.537775	0.121256	0.00713205	0.177139	-0.0015903	0.383644
54.19	0.537993	0.118065	0.0103205	0.180683	-0.0005266	0.385856
54.39	0.54101	0.117679	0.00576067	0.180891	-0.000706	0.389269
54.59	0.541715	0.119527	0.00833237	0.177021	0.00151157	0.384307
54.79	0.538868	0.120809	0.00895059	0.178956	-0.0026897	0.385746
54.99	0.543943	0.119767	0.0092876	0.17994	-0.0011771	0.387119
55.19	0.544081	0.120004	0.00839281	0.180848	-0.0002562	0.388677
55.39	0.546118	0.120961	0.00886083	0.179837	-0.0003538	0.391489
55.59	0.541016	0.118152	0.00793922	0.183397	0.00345081	0.393116
55.79	0.546866	0.118417	0.00929725	0.179116	-0.0013083	0.393766
55.99	0.546435	0.124019	0.00966322	0.179687	-0.0019403	0.394035
56.19	0.546735	0.118928	0.00888669	0.178368	0.00085366	0.39666
56.39	0.550935	0.11886	0.00613427	0.177831	0.0014109	0.399141
56.59	0.554208	0.118159	0.00901008	0.179676	-0.003291	0.398651
56.79	0.548579	0.118433	0.00786424	0.182624	0.00312751	0.397657
56.99	0.550881	0.112792	0.00994348	0.181007	0.0015192	0.398319
57.19	0.552546	0.117539	0.00727689	0.182455	0.0013088	0.398702
57.39	0.553441	0.118112	0.00546336	0.182697	0.00124973	0.398344
57.6	0.553984	0.115352	0.00741434	0.177483	0.0010066	0.401315
57.79	0.555909	0.117743	0.00747645	0.181413	0.00081134	0.401203
57.99	0.559031	0.119191	0.00781906	0.183495	-0.0021404	0.398453
58.19	0.562719	0.113944	0.0128827	0.180498	-0.0026128	0.402575
58.39	0.556687	0.118318	0.00847781	0.183403	-0.0026377	0.402243
58.59	0.559144	0.12104	0.0105922	0.182424	0.00055814	0.401244
58.79	0.558663	0.1218	0.0115951	0.18061	-5.627e-05	0.403869
58.99	0.56184	0.12066	0.00687635	0.180979	-0.0035789	0.404665
59.19	0.560078	0.120981	0.00940418	0.179092	0.00243139	0.403892
59.39	0.563274	0.118344	0.0058397	0.176408	0.0014649	0.40451
59.59	0.561241	0.117842	0.00839198	0.182049	-0.0021541	0.406274
59.79	0.569577	0.120706	0.00727522	0.180081	0.00124472	0.409545
59.99	0.564976	0.115651	0.00867784	0.180491	1.603e-05	0.408334
60.19	0.564827	0.117575	0.00584781	0.185269	-0.0003705	0.41152
60.39	0.565034	0.118701	0.00922584	0.183105	0.00207537	0.411167
60.59	0.569785	0.11921	0.00632858	0.183189	-0.0018139	0.411458
60.79	0.568583	0.122273	0.009655	0.180578	-0.002778	0.41378
60.99	0.568513	0.118142	0.00475299	0.183173	-0.0006927	0.41198
61.19	0.567637	0.128195	0.00674105	0.184432	0.00244182	0.412355
61.39	0.569806	0.120684	0.00571334	0.180739	-0.0001607	0.414003
61.59	0.571591	0.119666	0.00911879	0.182697	-0.0012953	0.411029
61.79	0.570129	0.11851	0.00779557	0.18565	-0.0037194	0.415108
61.99	0.571822	0.123498	0.010298	0.184496	0.00178832	0.414465
62.19	0.574667	0.123045	0.00509989	0.185752	-0.0028066	0.416244
62.39	0.573429	0.119178	0.00697279	0.184549	-0.0029116	0.418266
62.59	0.574103	0.119914	0.00517344	0.183083	-0.0012264	0.419309
62.79	0.575958	0.1198	0.0127491	0.185293	-0.0002657	0.420846
62.99	0.580267	0.12103	0.0062499	0.183339	-0.0012345	0.419496
63.19	0.576322	0.115244	0.00804055	0.182616	0.00070554	0.416395
63.39	0.583703	0.115598	0.00624716	0.188244	0.00133401	0.423488
63.59	0.579565	0.119167	0.010214	0.184727	-0.0009232	0.4259
63.79	0.577971	0.11565	0.00981653	0.181934	0.0010978	0.426348
63.99	0.580569	0.118338	0.00263631	0.18884	0.00173968	0.426699
64.19	0.578314	0.122419	0.00784826	0.18216	0.00167036	0.427519
64.39	0.585819	0.12187	0.00967848	0.183412	-0.0002386	0.427864
64.59	0.58103	0.121431	0.00505423	0.184828	0.0010001	0.430147
64.79	0.583729	0.119023	0.0082624	0.183331	-0.0039754	0.4259
64.99	0.583537	0.11689	0.00709653	0.185146	0.00133598	0.42646
65.19	0.582265	0.115659	0.00950372	0.185975	-0.0020728	0.427022
65.39	0.583914	0.119615	0.00590849	0.185166	0.0022974	0.428802
65.59	0.586202	0.120732	0.00509202	0.185303	-0.0042843	0.431866
65.79	0.584856	0.11887	0.00738275	0.184414	0.00202304	0.430585
65.99	0.590109	0.121847	0.00648355	0.184324	0.00238836	0.433562
66.19	0.590435	0.123059	0.00470066	0.183402	0.00263858	0.43537
66.39	0.588804	0.124791	0.00384188	0.185411	0.00152886	0.431225
66.59	0.587838	0.121338	0.00780773	0.186946	-0.0007391	0.437611
66.79	0.589957	0.121333	0.00969267	0.186583	-0.0014476	0.434144
66.99	0.588983	0.122514	0.00558805	0.186746	0.00159883	0.433954
67.19	0.590044	0.119816	0.00914597	0.18836	0.00297212	0.433977
67.39	0.589055	0.121999	0.0085727	0.185332	-0.0017974	0.437955
67.59	0.591489	0.117775	0.012189	0.184498	-0.0014954	0.434142
67.79	0.593133	0.119338	0.00835133	0.187554	-0.0021271	0.435705
67.99	0.596774	0.121809	0.00790214	0.190617	0.0004847	0.437484
68.19	0.589266	0.121555	0.00687182	0.185753	-0.0008212	0.43494
68.39	0.595767	0.11988	0.00819635	0.185895	4.625e-05	0.436894
68.59	0.595686	0.121693	0.00648761	0.188408	0.00061244	0.439069
68.79	0.594874	0.113371	0.00583517	0.187997	-0.001883	0.437281
68.99	0.595743	0.117928	0.0112045	0.186011	-0.0014645	0.436857
69.19	0.597986	0.122898	0.00662363	0.190151	-0.0010898	0.440354
69.39	0.595828	0.120062	0.00732553	0.187581	-9.728e-05	0.444559
69.59	0.599093	0.12216	0.00516915	0.185717	-0.0047917	0.445219
69.79	0.598629	0.124567	0.00694978	0.191246	0.00242716	0.443966
69.99	0.603223	0.121337	0.00640535	0.186795	0.00161868	0.44095
70.19	0.601698	0.120977	0.00842643	0.186722	0.00052017	0.447185
70.39	0.596806	0.12159	0.00739694	0.187993	-0.000543	0.445041
70.59	0.598229	0.122929	0.00642013	0.186652	-0.0066868	0.446624
70.79	0.598228	0.121507	0.00674772	0.189836	-0.0022139	0.450968
70.99	0.608698	0.12122	0.00886214	0.188978	-0.0072194	0.447031
71.19	0.602923	0.118433	0.00806093	0.190159	-0.0014488	0.449782
71.39	0.600731	0.118513	0.00870395	0.187222	-0.002153	0.450402
71.59	0.601408	0.121171	0.00857901	0.187464	0.00253993	0.450243
71.79	0.604467	0.118652	0.00912177	0.184648	-0.0012133	0.452405
71.99	0.603401	0.119969	0.00953758	0.184529	0.0025121	0.451741
72.19	0.602639	0.120881	0.00684786	0.18443	0.0017904	0.45483
72.39	0.608263	0.119748	0.00896501	0.186993	-0.0014435	0.453398
72.59	0.607376	0.121007	0.0100187	0.187982	-0.0011154	0.454082
72.79	0.606209	0.119808	0.00999534	0.187578	0.00041955	0.457638
72.99	0.603475	0.11566	0.00638735	0.18951	0.00143438	0.452687
73.19	0.606341	0.120531	0.0115251	0.184314	0.00035959	0.453635
73.39	0.60688	0.123332	0.0105549	0.190068	0.00158399	0.453894
73.59	0.608598	0.119769	0.00707567	0.18834	0.00071746	0.459233
73.79	0.610059	0.119327	0.00900018	0.186931	-0.0036632	0.455856
73.99	0.606436	0.121569	0.0077796	0.189417	-0.0003032	0.453248
74.19	0.609046	0.121035	0.00833189	0.192429	0.00028634	0.45901
74.39	0.608778	0.122615	0.00451326	0.192211	0.0006988	0.458827
74.59	0.614175	0.118751	0.00972176	0.189487	0.00084287	0.463679
74.79	0.609772	0.119951	0.008443	0.188243	0.00060183	0.459183
74.99	0.615329	0.118636	0.0014981	0.189869	0.00138807	0.461467
75.19	0.61493	0.124387	0.0093112	0.186853	-0.0007745	0.461352
75.39	0.618408	0.120962	0.00956249	0.189759	-0.001896	0.46334
75.59	0.612927	0.120965	0.006549	0.185416	-0.001345	0.464677
75.79	0.612949	0.117542	0.00296497	0.19179	-0.0026316	0.466118
75.99	0.613658	0.123727	0.0064255	0.187085	-0.0014674	0.464177
76.19	0.614246	0.125027	0.00688374	0.185716	-0.0009078	0.466401
76.39	0.615364	0.123095	0.00572181	0.190838	-0.0012552	0.464714
76.59	0.613596	0.119675	0.00421095	0.184513	7.999e-05	0.464351
76.79	0.618806	0.119359	0.0105565	0.185938	0.00014519	0.464433
76.99	0.619326	0.125151	0.00425613	0.188263	-0.0045886	0.467048
77.19	0.616125	0.123795	0.00868177	0.190436	-0.0018315	0.463961
77.39	0.614493	0.119894	0.00493336	0.18875	-0.0014222	0.47061
77.59	0.61607	0.117615	0.00476551	0.187434	0.00108981	0.468612
77.79	0.616382	0.119089	0.00713968	0.189356	0.00148016	0.471885
77.99	0.617773	0.120478	0.00682712	0.189316	-0.0022608	0.471516
78.19	0.619762	0.123596	0.00799298	0.19238	-0.0018771	0.471336
78.39	0.618759	0.119198	0.00185656	0.190187	0.00101012	0.468037
78.59	0.61841	0.122903	0.00770998	0.187891	-0.0045308	0.472252
78.79	0.619469	0.122547	0.00932848	0.186083	-0.0027714	0.473506
78.99	0.621039	0.118514	0.00706696	0.188713	-0.0036209	0.47333
79.19	0.619634	0.124446	0.00425577	0.190481	-0.0005884	0.470541
79.39	0.623048	0.120285	0.0065875	0.188004	-0.0015478	0.474694
79.59	0.623999	0.117272	0.00528645	0.191928	0.00230199	0.479809
79.79	0.621642	0.123876	0.00367832	0.189162	-0.000318	0.473526
79.99	0.62246	0.118419	0.00883412	0.187701	-0.0032274	0.478327
80.19	0.618919	0.123238	0.00925672	0.190479	-0.0012068	0.47619
80.39	0.624492	0.118992	0.00625753	0.191282	2.14e-05	0.475533
80.59	0.62484	0.119329	0.00766396	0.191261	-0.0053762	0.478861
80.79	0.623572	0.120345	0.00706875	0.191058	-0.0029724	0.479176
80.99	0.625596	0.122594	0.00715339	0.190393	0.00083166	0.482305
81.19	0.624628	0.123111	0.00833976	0.190222	-0.0014373	0.481984
81.39	0.625976	0.119928	0.00413871	0.190863	-0.0005085	0.479318
81.59	0.624438	0.120455	0.00593877	0.190565	0.00531626	0.478203
81.79	0.627364	0.118768	0.0105979	0.190641	0.00072765	0.481214
81.99	0.627625	0.120737	0.00938046	0.190048	-0.0012077	0.481032
82.19	0.627856	0.119987	0.00353479	0.191105	-0.0029048	0.48793
82.39	0.630192	0.119684	0.00633728	0.192639	0.00179219	0.481296
82.59	0.631784	0.121958	0.00615978	0.190222	-0.0010935	0.48218
82.79	0.628393	0.12264	0.00558114	0.189753	-0.0006518	0.485554
82.99	0.62961	0.118828	0.00319242	0.190673	0.00123465	0.483642
83.19	0.630433	0.121222	0.00648928	0.18987	0.00274247	0.484592
83.39	0.632031	0.122707	0.00570893	0.191866	-0.0005413	0.481362
83.59	0.631779	0.12224	0.00845444	0.189712	-0.0025665	0.485293
83.79	0.629921	0.120604	0.00766647	0.193252	-0.0030179	0.487241
83.99	0.629557	0.124314	0.0085932	0.190812	-0.0020025	0.488915
84.19	0.63031	0.121085	0.00543594	0.192345	-0.0006261	0.491886
84.39	0.628288	0.120793	0.00698817	0.191715	-0.0011444	0.490354
84.59	0.634786	0.123665	0.00569093	0.189247	-0.001269	0.48899
84.79	0.634471	0.117075	0.0111916	0.19183	-0.003286	0.486807
84.99	0.635544	0.120498	0.00635195	0.191222	0.00138199	0.489257
85.19	0.63196	0.123571	0.00676703	0.191795	-0.0005779	0.491202
85.39	0.631755	0.122992	0.00669801	0.190612	-0.0001501	0.489939
85.59	0.63228	0.124418	0.00583517	0.188407	-0.0029953	0.490093
85.79	0.63495	0.121951	0.00655794	0.191583	-0.0012488	0.488581
85.99	0.633202	0.122208	0.00690806	0.193583	0.00161248	0.493675
86.19	0.638282	0.122585	0.00671446	0.192215	-0.0045785	0.491501
86.39	0.631338	0.122225	0.00418484	0.189551	6.664e-05	0.494802
86.59	0.636843	0.121329	0.00712717	0.192482	0.00413537	0.496659
86.79	0.638146	0.122915	0.00531781	0.192168	0.00022161	0.499111
86.99	0.6383	0.120578	0.00507891	0.188386	-0.0003059	0.494809
87.19	0.63756	0.121444	0.00859058	0.191766	0.0010705	0.497922
87.39	0.63518	0.123984	0.0112441	0.191927	4.774e-05	0.494912
87.59	0.63365	0.124928	0.00698519	0.192528	-0.0009475	0.497672
87.79	0.639919	0.12563	0.00679505	0.19166	-0.0050231	0.499013
87.99	0.638286	0.121027	0.00788522	0.192549	-0.0026436	0.496125
88.19	0.638157	0.118658	0.00545823	0.193683	0.00038659	0.497776
88.39	0.636486	0.121083	0.00801194	0.192522	0.00480056	0.501011
88.59	0.640553	0.119123	0.00607383	0.190349	0.00063437	0.498114
88.79	0.637387	0.123428	0.00847733	0.188092	-0.0023308	0.49973
88.99	0.638157	0.120512	0.00352216	0.192236	-0.0005355	0.501501
89.19	0.637764	0.125119	0.00291669	0.193531	0.00117069	0.502345
89.39	0.642028	0.119255	0.00767958	0.189093	0.00231337	0.505885
89.59	0.639123	0.122377	0.00763881	0.190493	0.00187057	0.500465
89.79	0.640847	0.12396	0.00947738	0.188917	-0.0016755	0.50157
89.99	0.639241	0.123887	0.0041585	0.192537	0.00082755	0.504115
90.19	0.644888	0.124668	0.00527823	0.193053	0.00078952	0.505664
90.39	0.641649	0.121485	0.00696492	0.192659	0.00175082	0.506653
90.59	0.644033	0.118532	0.00822616	0.191512	0.00159883	0.506006
90.79	0.644114	0.123569	0.00927949	0.19309	0.00134665	0.506849
90.99	0.64744	0.11927	0.00944436	0.192104	-0.0005699	0.505049
91.19	0.640541	0.130151	0.00805175	0.193559	0.00025493	0.506661
91.39	0.642554	0.125867	0.00697017	0.195748	-0.0008837	0.507415
91.59	0.644496	0.125332	0.00520325	0.192022	-0.0046612	0.509043
91.79	0.646245	0.122825	0.00806308	0.19141	0.00101095	0.509532
91.99	0.642922	0.125386	0.0098151	0.19592	-0.0011497	0.512049
92.19	0.640475	0.125137	0.00960839	0.189511	0.00167048	0.509361
92.39	0.644743	0.124022	0.00796688	0.194021	-0.0010358	0.51132
92.59	0.647646	0.12746	0.00780404	0.19145	-0.0020574	0.508753
92.79	0.645012	0.123067	0.0100064	0.192733	-0.0049622	0.508244
92.99	0.645968	0.124731	0.00580096	0.191936	0.00296777	0.510911
93.19	0.645648	0.127146	0.00771904	0.195875	-9.084e-05	0.513748
93.39	0.64724	0.119625	0.00980842	0.193825	-0.0012725	0.510424
93.59	0.648102	0.124698	0.00525248	0.190658	-0.0047538	0.515468
93.79	0.648922	0.122687	0.00626278	0.194059	0.00123632	0.514297
93.99	0.646516	0.120792	0.0100509	0.196346	-0.0016569	0.511973
94.19	0.649708	0.12312	0.00766253	0.189897	-0.0016651	0.51382
94.39	0.646838	0.123216	0.00558174	0.194063	-0.0002388	0.512916
94.59	0.645842	0.122178	0.00437057	0.195281	-0.0023521	0.513893
94.79	0.64965	0.12384	0.00549197	0.190876	0.00048494	0.511862
94.99	0.647934	0.120909	0.00878632	0.192972	-0.0010527	0.515208
95.19	0.653097	0.120285	0.00681281	0.191447	-0.0022062	0.518388
95.39	0.647987	0.12443	0.0082916	0.195808	-0.0010116	0.519407
95.59	0.650167	0.12121	0.0071336	0.196022	-0.0033267	0.516227
95.79	0.649014	0.122389	0.00641739	0.193335	-0.0021343	0.518584
95.99	0.646385	0.122038	0.00789177	0.196676	0.00113982	0.520646
96.19	0.651495	0.122442	0.007599	0.194149	-0.0027483	0.519672
96.39	0.64931	0.124634	0.00481498	0.194334	-0.0043562	0.515684
96.59	0.652082	0.124665	0.0091995	0.191726	-0.0015966	0.518807
96.79	0.651335	0.123923	0.0063082	0.191124	-0.0024005	0.519712
96.99	0.652421	0.124099	0.00822461	0.19276	-0.002503	0.521517
97.19	0.64923	0.122382	0.008237	0.195183	-0.0006143	0.517253
97.39	0.648981	0.124776	0.00640452	0.195604	-0.0004517	0.520298
97.59	0.649231	0.127372	0.0108381	0.193267	-0.0017526	0.517996
97.79	0.652756	0.122275	0.00782776	0.193882	0.00090354	0.525414
97.99	0.645659	0.122678	0.00813711	0.194482	0.00274604	0.526577
98.19	0.650641	0.117505	0.008425	0.19434	0.00319731	0.52211
98.39	0.652199	0.123248	0.00536799	0.196666	0.00338411	0.524383
98.59	0.650179	0.125044	0.0102798	0.196209	-0.0015057	0.52313
98.79	0.650543	0.123762	0.0049392	0.190659	-0.001461	0.52496
98.99	0.657009	0.123623	0.00365949	0.190788	0.00081342	0.525078
99.19	0.653123	0.123193	0.00875664	0.192875	0.00019049	0.522659
99.39	0.656222	0.123417	0.00750184	0.193611	-0.0017552	0.526337
99.59	0.656321	0.126619	0.00771594	0.19379	-0.0037917	0.526876
99.79	0.652182	0.125192	0.00528335	0.196203	0.00222587	0.524977
99.99	0.656585	0.121544	0.00948131	0.193019	0.00529563	0.524298
100.19	0.656673	0.124943	0.0120283	0.194443	-0.0027141	0.5297
100.39	0.652899	0.12385	0.00729549	0.194461	-0.0037418	0.527103
100.59	0.656783	0.121323	0.00919032	0.198091	-0.0019048	0.525712
100.79	0.658284	0.125911	0.0053904	0.19441	0.00012493	0.527608
101	0.655146	0.127793	0.0081923	0.196125	-0.0025344	0.525233
101.19	0.654577	0.120205	0.00548971	0.196887	2.509e-05	0.530288
101.39	0.652402	0.125925	0.00599933	0.194455	5.412e-05	0.526702
101.59	0.652148	0.127993	0.010228	0.191464	0.0021984	0.530028
101.79	0.656078	0.126366	0.00437546	0.195395	-0.0015419	0.529965
101.99	0.655803	0.121211	0.00243652	0.192084	-0.0008703	0.53273
102.19	0.654626	0.123558	0.00474	0.194661	0.00553787	0.533405
102.39	0.657292	0.124178	0.0046643	0.198313	0.00166839	0.533211
102.59	0.656232	0.124956	0.00928438	0.194876	-0.0042876	0.531059
102.79	0.65647	0.126919	0.00465953	0.194741	-0.0030441	0.533409
102.99	0.654617	0.124803	0.0137436	0.194235	0.00298261	0.53674
103.19	0.655638	0.124415	0.00437725	0.195501	-0.0007867	0.533874
103.39	0.658234	0.126573	0.00686765	0.191891	-0.0020886	0.533587
103.59	0.658667	0.126266	0.00708163	0.191731	0.00149715	0.535541
103.79	0.65977	0.125208	0.00724304	0.192776	-0.0022874	0.534438
103.99	0.658794	0.125354	0.0079186	0.194852	0.00206703	0.534116
104.19	0.658436	0.122801	0.00734842	0.194263	-0.0013997	0.535453
104.39	0.658479	0.123636	0.00996649	0.194906	-0.0017985	0.538437
104.59	0.656677	0.124785	0.00435877	0.195696	0.00075602	0.532065
104.79	0.659533	0.128766	0.00632167	0.195135	-0.0031632	0.537024
104.99	0.659913	0.123616	0.0108701	0.192915	0.00077075	0.539597
105.19	0.65898	0.120676	0.00643861	0.195438	0.00023484	0.537141
105.39	0.660858	0.121807	0.00831175	0.195541	-7.2e-05	0.538117
105.59	0.657251	0.123909	0.00312674	0.192956	-0.0009933	0.537148
105.79	0.658424	0.124053	0.00551033	0.199626	-0.004353	0.539659
105.99	0.659691	0.122783	0.00685406	0.193281	-0.0047738	0.539102
106.19	0.658412	0.119434	0.00851846	0.19577	-0.0026741	0.540925
106.39	0.660513	0.122628	0.00762558	0.198524	-0.0004534	0.537899
106.59	0.659116	0.126369	0.00978982	0.19491	-0.001152	0.541469
106.79	0.660779	0.127069	0.00659966	0.19314	0.00112647	0.540402
106.99	0.657709	0.123877	0.00560248	0.194274	-0.0034826	0.54056
107.19	0.662269	0.123996	0.0059464	0.195126	0.00156647	0.542792
107.39	0.662134	0.123368	0.00824141	0.194801	-0.0035651	0.542335
107.59	0.663251	0.124903	0.0064683	0.195963	4.273e-05	0.541261
107.79	0.662263	0.123489	0.00966084	0.195861	-0.001458	0.541718
107.99	0.660919	0.128114	0.00617397	0.195716	-0.0005995	0.544771
108.19	0.661726	0.12732	0.00406384	0.196512	-0.0005739	0.540623
108.39	0.657766	0.128444	0.00798666	0.19343	0.00120723	0.541206
108.59	0.663685	0.124261	0.0102015	0.19844	-0.0035601	0.547649
108.79	0.661801	0.124022	0.00547099	0.194842	-0.0031777	0.542102
108.99	0.662076	0.126416	0.00570798	0.196803	-0.0016075	0.545061
109.19	0.662143	0.128261	0.00550234	0.196957	-0.000919	0.542914
109.39	0.660338	0.126513	0.00802267	0.196395	0.0010063	0.548522
109.59	0.664056	0.127731	0.00648034	0.195228	-0.0024625	0.549083
109.79	0.661689	0.123624	0.00415957	0.194282	-0.003831	0.545995
109.99	0.663586	0.121599	0.00462055	0.19256	-0.0019932	0.546631
110.19	0.663601	0.124744	0.00592613	0.195281	-0.0042018	0.55094
110.39	0.662461	0.124743	0.00474751	0.195763	-0.0011089	0.548795
110.59	0.666076	0.13016	0.00649667	0.197398	-0.0026962	0.54833
110.79	0.663455	0.120757	0.00791037	0.19893	-0.000223	0.552828
110.99	0.663249	0.123613	0.00563121	0.193385	-0.0019801	0.550319
111.19	0.661314	0.12077	0.00725448	0.196631	-0.0011962	0.549333
111.39	0.664864	0.123733	0.00656617	0.195625	-0.0009322	0.550335
111.59	0.664784	0.125722	0.00643873	0.191458	0.00356883	0.553327
111.79	0.666684	0.126098	0.00983894	0.197217	0.00096476	0.551445
111.99	0.666282	0.126375	0.00611794	0.195338	-0.0021967	0.551661
112.19	0.665219	0.122876	0.00165772	0.192268	0.00163841	0.551022
112.39	0.665094	0.118327	0.00296891	0.197161	-0.0042927	0.554882
112.59	0.666681	0.12219	0.00903964	0.195616	-0.0005363	0.553153
112.79	0.662191	0.128878	0.00412905	0.195256	0.00039017	0.549918
112.99	0.666723	0.126381	0.00649869	0.194328	0.00150579	0.552646
113.19	0.667484	0.12653	0.00536776	0.194765	0.00063497	0.552865
113.39	0.667246	0.125606	0.0039891	0.194618	-0.0022805	0.555504
113.59	0.666097	0.12273	0.00807989	0.196665	-0.0014626	0.556532
113.79	0.665953	0.12529	0.00200534	0.195255	0.00307214	0.555375
113.99	0.666363	0.122931	0.00396871	0.194255	-0.0030948	0.560641
114.19	0.66744	0.12343	0.0063343	0.195675	-0.0025929	0.554944
114.39	0.667614	0.121452	0.00571132	0.194614	-0.0037389	0.558496
114.59	0.668639	0.125009	0.00332606	0.195299	0.00138461	0.554079
114.79	0.668364	0.128551	0.00387716	0.192198	-0.0016792	0.559296
114.99	0.667188	0.123391	0.00412178	0.192136	-0.0003852	0.555074
115.19	0.670244	0.124415	0.00468659	0.194335	-0.0017587	0.557696
115.39	0.668839	0.126643	0.00344551	0.195746	-0.0019647	0.559816
115.59	0.669	0.124641	0.00648665	0.196512	-0.0047197	0.55505
115.79	0.666581	0.123724	0.00630259	0.194118	-0.0006173	0.561819
115.99	0.668464	0.123344	0.0109906	0.195305	-0.002858	0.557313
116.19	0.66911	0.123997	0.00827992	0.193932	-0.0007123	0.562587
116.39	0.670519	0.123422	0.00192702	0.200284	-0.0047289	0.559587
116.59	0.668395	0.121739	0.00511956	0.192872	-0.0044315	0.555174
116.79	0.66742	0.12514	0.00584268	0.194439	-0.0007907	0.560581
116.99	0.668841	0.126246	0.00976586	0.197533	0.00067252	0.559498
117.19	0.674145	0.126513	0.00488496	0.19333	-0.0019663	0.564236
117.39	0.669404	0.125544	0.00396264	0.197049	-0.0009717	0.562977
117.59	0.667832	0.126841	0.00453234	0.194551	0.00226766	0.563884
117.79	0.669886	0.124428	0.00582743	0.194052	0.00130653	0.562312
117.99	0.6693	0.126666	0.00729549	0.198349	-0.0018666	0.563855
118.19	0.671311	0.124102	0.00264478	0.194586	0.00010919	0.560299
118.39	0.670702	0.126561	0.001302	0.197735	-0.0003848	0.561033
118.59	0.672899	0.126535	0.00595653	0.199556	-0.0019777	0.565018
118.79	0.671541	0.124581	0.00644827	0.196826	0.00028002	0.565012
118.99	0.670027	0.126357	0.002339	0.195392	0.00249284	0.562516
119.19	0.671174	0.125265	0.00957632	0.197677	-0.0004846	0.566827
119.39	0.671407	0.124376	0.00548863	0.197363	-0.0014553	0.566513
119.59	0.668505	0.125763	0.00447261	0.194975	-0.0015748	0.565506
119.79	0.674849	0.125629	0.0068326	0.196956	-0.0025263	0.570843
119.99	0.672002	0.124441	0.0125949	0.197124	-0.0033656	0.565565
120.19	0.672952	0.123379	0.00706446	0.196673	-0.0011615	0.565856
120.39	0.675721	0.126772	0.00999343	0.19242	-0.000698	0.565591
120.59	0.669919	0.127486	0.00805032	0.194996	0.00152504	0.570527
120.79	0.672674	0.123727	0.00638032	0.195995	-0.0016765	0.571273
120.99	0.672031	0.123309	0.0120237	0.19597	-0.0017726	0.569049
121.19	0.669856	0.123737	0.00838602	0.193485	0.00033837	0.572074
121.39	0.673679	0.125326	0.00738048	0.193917	-0.0040937	0.571131
121.59	0.67359	0.121702	0.00389409	0.196362	-0.0022907	0.570606
121.79	0.672944	0.123687	0.00552881	0.196229	-0.0006009	0.567748
121.99	0.672988	0.123869	0.0119493	0.196256	-0.0037466	0.571428
122.19	0.670042	0.127229	0.013077	0.195316	-0.0019434	0.571444
122.39	0.676232	0.122162	0.00627351	0.194427	-0.002464	0.573225
122.59	0.668503	0.117334	0.00562835	0.19269	-0.0035734	0.572797
122.79	0.669516	0.122925	0.0047183	0.197264	-0.0015061	0.573116
122.99	0.674811	0.122838	0.0104346	0.194391	-0.0021014	0.57612
123.19	0.673206	0.123524	0.00478017	0.19506	-0.0051636	0.572761
123.39	0.670402	0.123847	0.00820637	0.197166	0.00085866	0.574667
123.59	0.671813	0.125795	0.00673199	0.195161	0.00116592	0.57274
123.79	0.672073	0.130063	0.00627851	0.196404	-0.0032215	0.574113
123.99	0.672122	0.124843	0.00525248	0.197512	-0.0012099	0.571086
124.19	0.673408	0.125922	0.013258	0.199381	-0.0012045	0.572783
124.39	0.672859	0.123705	0.0104854	0.19573	-0.002047	0.571474
124.59	0.673791	0.124222	0.00786579	0.194878	-0.0005271	0.57594
124.79	0.672864	0.120521	0.00778234	0.198191	-0.0003696	0.573596
124.99	0.674979	0.124423	0.0074569	0.195079	-0.0023344	0.575376
125.19	0.675274	0.122702	0.0058608	0.198481	-0.0010161	0.574604
125.39	0.674023	0.123781	0.00460803	0.198968	-0.0024449	0.578364
125.59	0.674133	0.122758	0.00713372	0.197861	-0.0002378	0.57731
125.79	0.672629	0.12947	0.00816512	0.19435	-0.0026503	0.575906
125.99	0.671341	0.125292	0.00391388	0.199066	-0.0028056	0.578598
126.19	0.677302	0.121799	0.00823271	0.196915	-0.0016381	0.575918
126.39	0.676413	0.125058	0.00592542	0.1942	-0.0010733	0.580613
126.59	0.675467	0.127431	0.00559628	0.19402	0.00091696	0.577509
126.79	0.673999	0.125421	0.00620031	0.195948	-0.0029883	0.576239
126.99	0.677643	0.123682	0.00423026	0.1995	-0.0012411	0.579264
127.19	0.674763	0.123719	0.00513101	0.194625	-0.0006713	0.575338
127.39	0.675919	0.121116	0.00504553	0.197181	0.00013608	0.579422
127.59	0.673261	0.130895	0.00418794	0.197103	-0.0020373	0.582356
127.79	0.674527	0.122867	0.00222576	0.201291	-0.0008974	0.583598
127.99	0.675797	0.122761	0.00973034	0.198241	0.00025701	0.583827
128.19	0.677135	0.119711	0.00852179	0.197317	-0.0041947	0.584253
128.39	0.674508	0.125421	0.00731134	0.196379	-0.004422	0.582497
128.59	0.671785	0.124786	0.00545883	0.194917	-0.0006459	0.582772
128.79	0.680081	0.124678	0.00668728	0.196014	0.00115722	0.585192
128.99	0.678859	0.126577	0.00951958	0.198219	-0.0004766	0.584506
129.19	0.678478	0.124109	0.0111098	0.195008	-0.003194	0.583402
129.39	0.676787	0.126265	0.00773978	0.193323	0.00036144	0.581916
129.59	0.673326	0.124548	0.00492668	0.199165	-0.0022009	0.586689
129.79	0.675179	0.125357	0.0059092	0.197846	-0.0034345	0.583413
129.99	0.675438	0.124366	0.00759435	0.196683	0.0009138	0.586107
130.19	0.676804	0.126208	0.00321031	0.195525	-0.0041142	0.587661
130.39	0.675712	0.126315	0.00247753	0.198399	0.00031084	0.587171
130.59	0.6777	0.122494	0.0101714	0.196337	-0.0009053	0.584986
130.79	0.679899	0.124764	0.00356126	0.194798	-0.0010542	0.5871
130.99	0.681233	0.128095	0.00786519	0.194654	-0.0035829	0.58853
131.19	0.67522	0.128265	0.0068413	0.196107	-0.0011211	0.589723
131.39	0.681165	0.125971	0.0069071	0.195819	-0.0069257	0.582571
131.59	0.68025	0.123231	0.00574171	0.19696	-0.0041903	0.585686
131.79	0.679685	0.130836	0.00907409	0.194975	-1.58e-05	0.589513
131.99	0.678573	0.121382	0.00793195	0.195131	-0.00184	0.588304
132.19	0.678982	0.12022	0.00983667	0.196053	0.00096756	0.588603
132.39	0.677109	0.124585	0.00668943	0.198243	-0.0018308	0.590243
132.59	0.680802	0.121295	0.00365627	0.195773	-0.001855	0.585565
132.79	0.68084	0.126021	0.00885665	0.198457	0.00067585	0.590199
132.99	0.675708	0.116671	0.00673926	0.193752	-0.0021052	0.588287
133.19	0.681261	0.121125	0.00912785	0.19453	-0.0023637	0.58677
133.39	0.678902	0.126579	0.00886595	0.199113	-0.0026273	0.593107
133.59	0.680275	0.124996	0.00902605	0.19868	0.00032007	0.590225
133.79	0.679802	0.125508	0.0063374	0.198279	-3.702e-05	0.590196
133.99	0.67978	0.126644	0.00680768	0.198112	0.0011661	0.589953
134.19	0.680739	0.121984	0.00495195	0.198293	-0.0035215	0.592449
134.39	0.676727	0.12317	0.00696695	0.196096	-0.0051436	0.590122
134.59	0.680874	0.12393	0.00409567	0.195584	-0.0010637	0.589189
134.79	0.679507	0.122626	0.00180495	0.197942	-0.00015	0.594238
134.99	0.68162	0.121261	0.00689781	0.194984	-0.0070511	0.593722
135.19	0.677374	0.126466	0.00604939	0.198158	-0.0001254	0.592737
135.39	0.680626	0.123811	0.00894368	0.193843	-0.0023264	0.59388
135.59	0.681445	0.122008	0.00746381	0.194986	-0.0029783	0.589966
135.79	0.679061	0.126744	0.00413048	0.200137	-0.0005068	0.597452
135.99	0.680832	0.122205	0.00842035	0.194558	-0.0007359	0.592421
136.19	0.681634	0.121119	0.00744915	0.198821	-0.0045574	0.59269
136.39	0.678643	0.125757	0.00706744	0.196845	-0.0041098	0.597444
136.59	0.683009	0.124681	0.00628149	0.197073	-0.0056726	0.594362
136.79	0.680062	0.12537	0.00147641	0.198023	-0.0019069	0.593082
136.99	0.678244	0.121068	0.00577533	0.198082	-0.0062037	0.593275
137.19	0.682788	0.124801	0.00646996	0.196696	-0.002086	0.59512
137.39	0.679456	0.123773	0.00814211	0.199334	-0.0056537	0.594106
137.59	0.681161	0.125841	0.00729227	0.199183	-0.0002763	0.594842
137.79	0.678682	0.126372	0.00335669	0.196439	-0.003857	0.593147
137.99	0.681412	0.12833	0.00859904	0.19844	-0.0026151	0.594259
138.19	0.680633	0.122804	0.00370598	0.195176	-0.0007303	0.59687
138.39	0.681821	0.123204	0.00964844	0.196134	0.00051898	0.596293
138.59	0.682773	0.127508	0.00781953	0.197642	-0.0044544	0.597099
138.79	0.682172	0.122451	0.00548756	0.199738	-0.0055744	0.596471
138.99	0.681232	0.125245	0.00882387	0.201754	-0.0043819	0.601051
139.19	0.679736	0.126486	0.00310969	0.197034	0.00046694	0.596482
139.39	0.677958	0.127663	0.00837231	0.197398	2.235e-05	0.598053
139.59	0.682301	0.127309	0.00887728	0.197812	-0.0026237	0.597581
139.79	0.684438	0.127409	0.00814879	0.195377	-0.0049053	0.594774
139.99	0.682451	0.122792	0.00511646	0.196641	-0.0047841	0.598134
140.19	0.677681	0.128069	0.0087496	0.199805	-0.0015421	0.597512
140.39	0.685478	0.12356	0.00762939	0.198024	-0.001639	0.599245
140.59	0.683978	0.122294	0.0116541	0.196555	-0.0006427	0.599225
140.79	0.682127	0.127084	0.0070833	0.200456	-0.0029336	0.604448
140.99	0.686116	0.125535	0.00782704	0.196518	-0.0043281	0.601562
141.19	0.682993	0.123622	0.00786066	0.198997	-0.0009204	0.603341
141.39	0.683563	0.126059	0.007254	0.197033	-0.0033149	0.60414
141.59	0.68286	0.126053	0.00646579	0.19834	-0.0023779	0.599489
141.79	0.684903	0.128489	0.00434673	0.195442	-0.0014266	0.603591
141.99	0.684227	0.126718	0.00378632	0.196073	-0.0021066	0.603815
142.19	0.682155	0.127537	0.00610471	0.198202	0.00241148	0.604168
142.39	0.682549	0.125927	0.00799525	0.196635	-0.0052329	0.602079
142.59	0.684783	0.12219	0.00573909	0.198617	-0.0017421	0.602397
142.79	0.685246	0.126005	0.00669312	0.198844	-0.0039665	0.600905
142.99	0.680882	0.126835	0.00764	0.198835	-0.0047039	0.600187
143.19	0.684796	0.122702	0.00190401	0.198403	-0.0047168	0.604365
143.39	0.685506	0.127971	0.00663316	0.198284	-0.0038381	0.608535
143.59	0.682455	0.12721	0.0051415	0.198942	-0.0014622	0.60293
143.79	0.68365	0.122861	0.00334155	0.197094	-0.0041255	0.607377
143.99	0.685144	0.125653	0.00516105	0.199054	-0.0037052	0.603904
144.19	0.684666	0.125486	0.00882506	0.197112	-0.004964	0.605594
144.39	0.683542	0.126845	0.00543129	0.196407	-0.0037528	0.610066
144.59	0.683455	0.125441	0.00031948	0.19644	-0.0019575	0.608329
144.79	0.683306	0.123838	0.00602376	0.19549	-0.000689	0.606384
144.99	0.684415	0.122825	0.00723064	0.199921	-0.00286	0.609419
145.19	0.68455	0.124991	0.00786352	0.199158	-5.919e-05	0.611521
145.39	0.685046	0.125225	0.00657737	0.195552	-0.0003007	0.610935
145.59	0.686247	0.131011	0.00687528	0.195902	-0.000769	0.604703
145.79	0.684699	0.121983	0.00324798	0.198144	-0.0003907	0.607446
145.99	0.688329	0.124542	0.0079838	0.199456	-0.0032594	0.61176
146.19	0.685669	0.128924	0.00287235	0.197023	-0.001578	0.611976
146.39	0.686219	0.128167	0.00861013	0.197907	0.00110054	0.609437
146.59	0.682819	0.127729	0.00491643	0.197628	-0.0023273	0.613681
146.79	0.68251	0.12712	0.00930476	0.197702	-0.0025594	0.610913
146.99	0.687084	0.128189	0.00804698	0.200025	-0.0003914	0.610175
147.19	0.685393	0.1245	0.00838375	0.197065	0.0029819	0.608439
147.39	0.68799	0.125877	0.00949263	0.1974	2.652e-05	0.613567
147.59	0.686081	0.123738	0.0090785	0.197027	-2.331e-05	0.610677
147.79	0.68888	0.126483	0.00665152	0.201324	-0.004132	0.613226
147.99	0.681939	0.12271	0.00682342	0.196392	-0.0035364	0.612035
148.19	0.68339	0.125556	0.00773859	0.198006	-0.0028653	0.6113
148.39	0.683893	0.126366	0.00832474	0.20063	-0.0019518	0.6078
148.59	0.683582	0.122605	0.00950897	0.198012	-0.001301	0.612135
148.79	0.687368	0.124266	0.00487232	0.196701	-0.0019358	0.613639
148.99	0.685499	0.125129	0.00450349	0.198639	6.222e-05	0.611937
149.19	0.684499	0.125803	0.00332391	0.203913	0.00013315	0.614659
149.39	0.686371	0.121744	0.00808859	0.197616	-0.0027966	0.618217
149.59	0.686888	0.124064	0.00441265	0.197945	0.00052428	0.616136
149.79	0.685925	0.128459	0.0063411	0.199487	-0.001395	0.619188
149.99	0.683766	0.125647	0.00735438	0.197025	0.00043863	0.61621
150.19	0.688692	0.128272	0.008847	0.199185	-0.0041421	0.614281
150.39	0.68374	0.123496	0.00947606	0.200516	-0.0001476	0.614016
150.59	0.687066	0.128679	0.00793588	0.195242	-0.0020183	0.615214
150.79	0.682573	0.121953	0.0080142	0.199051	-0.0032821	0.616886
150.99	0.685117	0.129011	0.0033474	0.200463	-0.001753	0.618112
151.19	0.686279	0.12545	0.00542533	0.195839	0.00073462	0.617371
151.39	0.687728	0.125863	0.00522947	0.198672	-0.0019389	0.613948
151.59	0.690627	0.125419	0.0103503	0.205009	0.00028258	0.616793
151.79	0.686301	0.123363	0.0116596	0.197291	0.00142121	0.620062
151.99	0.683544	0.125718	0.00253189	0.198853	-0.0015184	0.621483
152.19	0.684958	0.124342	0.00727522	0.196389	-0.001373	0.614716
152.39	0.683297	0.124208	0.00343025	0.198846	-0.004613	0.61796
152.59	0.687093	0.123967	0.00666201	0.195181	0.00041336	0.620134
152.79	0.688106	0.124516	0.00819206	0.196665	-0.0028858	0.619316
152.99	0.690902	0.122993	0.0027287	0.196758	-0.0019172	0.618026
153.19	0.687055	0.126602	0.0119503	0.203444	-0.0029222	0.622007
153.39	0.68508	0.122662	0.00762129	0.1976	0.00069797	0.619963
153.59	0.686882	0.125546	0.004089	0.198887	-0.0003589	0.620959
153.79	0.685047	0.122974	0.00506949	0.198386	-0.0050204	0.622992
153.99	0.684988	0.123123	0.00545013	0.195815	-0.0045238	0.620097
154.19	0.686377	0.124389	0.0059917	0.198078	-0.0036045	0.622263
154.39	0.686648	0.124803	0.00801253	0.200075	-0.0037521	0.620453
154.59	0.690335	0.121472	0.0043273	0.198773	-0.0029942	0.622007
154.79	0.69007	0.121781	0.00846982	0.197423	-0.0056723	0.623288
154.99	0.686611	0.125072	0.00522721	0.198282	-0.0016255	0.622955
155.19	0.686448	0.129731	0.00951314	0.196676	-0.0007416	0.624558
155.39	0.684636	0.126671	0.00532436	0.198357	-0.0059725	0.622545
155.59	0.686859	0.123269	0.00486553	0.198757	-0.0003784	0.623477
155.79	0.686908	0.129011	0.00271499	0.198406	-0.0002237	0.624456
155.99	0.682993	0.121717	0.00181961	0.199579	-0.0009634	0.624655
156.19	0.687505	0.124885	0.00409472	0.201387	-0.0017819	0.623052
156.39	0.688357	0.127925	0.00390077	0.198447	-0.0039511	0.629052
156.59	0.688217	0.123067	0.0069325	0.198513	-0.0048171	0.626384
156.79	0.689046	0.123746	0.00154233	0.196594	-0.0042405	0.627291
156.99	0.68877	0.127021	0.00784957	0.201948	-0.0063659	0.624831
157.19	0.687392	0.130785	0.00397777	0.197971	0.00291317	0.623732
157.39	0.688622	0.124383	0.0051626	0.19599	-0.0004479	0.627321
157.59	0.687507	0.123039	0.00774002	0.201235	-0.0039717	0.628556
157.79	0.689525	0.12278	0.00888026	0.199689	-0.00253	0.625101
157.99	0.685582	0.122211	0.00212729	0.200604	-0.0041515	0.625911
158.19	0.689172	0.124315	0.00926232	0.194163	-0.0026968	0.627982
158.39	0.687936	0.131531	0.00502825	0.195644	-0.0013958	0.628339
158.59	0.688926	0.123542	0.00513589	0.195398	-0.0025057	0.626848
158.79	0.686608	0.130271	0.00789642	0.203032	-0.0035112	0.626082
158.99	0.688566	0.126091	0.00715184	0.196453	-0.0072211	0.627204
159.19	0.687007	0.123004	0.00828445	0.201935	-0.0037792	0.629786
159.39	0.689612	0.125344	0.00738478	0.195152	-0.0015201	0.628963
159.59	0.690652	0.1259	0.0103461	0.196819	-0.0019455	0.627739
159.79	0.690009	0.123056	0.00721896	0.201187	-0.0055624	0.629498
159.99	0.689651	0.121214	0.00604308	0.200694	-0.003249	0.630449
160.19	0.687157	0.126385	0.00549614	0.197422	-0.0069872	0.629976
160.39	0.688768	0.122697	0.00866651	0.199689	-0.0003976	0.629732
160.59	0.685948	0.126117	0.00220692	0.196618	-0.0005395	0.630824
160.79	0.687811	0.124127	0.00690353	0.197946	0.00029897	0.631623
160.99	0.687584	0.123968	0.00764453	0.196072	-0.002422	0.631066
161.19	0.69336	0.122236	0.00640857	0.199672	-0.006139	0.631448
161.39	0.687893	0.124484	0.00516939	0.198856	0.00029641	0.628888
161.59	0.690156	0.127808	0.0015322	0.199499	0.00194746	0.635991
161.79	0.68992	0.120907	0.00439751	0.200224	-0.0020959	0.628677
161.99	0.6907	0.126629	0.00564635	0.195875	-0.0064955	0.629478
162.19	0.688364	0.126618	0.00672245	0.196183	-0.0021887	0.632394
162.39	0.688969	0.128631	0.00823629	0.19855	-0.0027185	0.631697
162.59	0.69042	0.131812	0.00483012	0.19664	-0.0027256	0.632308
162.79	0.688522	0.122465	0.00851691	0.198206	-0.0045727	0.629345
162.99	0.688499	0.12313	0.00639999	0.196982	-0.0039169	0.632864
163.19	0.690166	0.126057	0.00618267	0.20124	-0.003181	0.632138
163.39	0.688744	0.122477	0.00834846	0.197094	-0.0012958	0.633492
163.59	0.690642	0.122224	0.011176	0.198062	-0.0040177	0.637304
163.79	0.686004	0.124157	0.00756991	0.201159	-0.0062196	0.636816
163.99	0.688044	0.124433	0.00477779	0.201296	-0.0047008	0.634731
164.19	0.690216	0.125638	0.00562584	0.197738	-0.0059452	0.636894
164.39	0.690297	0.12647	0.00957274	0.196319	0.00045889	0.636141
164.59	0.688144	0.123951	0.00649166	0.197456	-0.0014088	0.635265
164.79	0.690681	0.121866	0.00457251	0.196698	-0.0051728	0.632785
164.99	0.691985	0.123032	0.00383913	0.203928	-0.0036215	0.637668
165.19	0.690412	0.12779	0.00552249	0.200739	-0.0015857	0.638539
165.39	0.687759	0.123835	0.00627005	0.199999	-0.0012232	0.63918
165.59	0.690876	0.121681	0.00693202	0.196243	-0.0035108	0.636744
165.79	0.687259	0.124117	0.00658739	0.199639	-0.003879	0.635471
165.99	0.689043	0.124653	0.00409436	0.198909	-0.0039445	0.638218
166.19	0.692944	0.125877	0.00622022	0.198678	-0.0047203	0.63276
166.39	0.689117	0.127014	0.00515377	0.199301	-0.0039096	0.639872
166.59	0.690408	0.124154	0.00475991	0.199899	-0.0053032	0.638639
166.79	0.691355	0.125197	0.00597095	0.196454	-0.0014353	0.638459
166.99	0.695711	0.126129	0.00679624	0.194677	-0.0005223	0.635105
167.19	0.69127	0.127235	0.00858366	0.197304	-0.0028016	0.640502
167.39	0.687955	0.122952	0.00810003	0.197185	-0.0033653	0.640569
167.59	0.692215	0.121917	0.00452232	0.199871	-0.0034179	0.640035
167.79	0.690244	0.125998	0.00330484	0.195536	-0.0021816	0.639183
167.99	0.688326	0.123215	0.00734115	0.199346	-0.0028653	0.642694
168.19	0.690536	0.121186	0.00295556	0.200648	-0.0051831	0.642753
168.39	0.693051	0.124364	0.00442326	0.198805	-0.0006362	0.640787
168.59	0.684858	0.126288	0.00749886	0.201717	-0.0056646	0.638378
168.79	0.688912	0.124257	0.00740457	0.196673	-0.0013849	0.640394
168.99	0.69129	0.119096	0.00522792	0.198001	-0.0032136	0.639972
169.19	0.693399	0.122318	0.00642645	0.19857	-0.0062194	0.64135
169.39	0.693416	0.125104	0.00732601	0.195557	-0.0049002	0.641421
169.59	0.690184	0.121974	0.00539803	0.200316	-0.0041656	0.643234
169.79	0.688152	0.127079	0.0064584	0.197148	-0.0040843	0.636451
169.99	0.693396	0.122689	0.00520396	0.196597	-0.003831	0.639154
170.19	0.691625	0.122995	0.00534344	0.19918	-0.0056479	0.642043
170.39	0.688952	0.124593	0.00371301	0.197811	-0.0045649	0.642506
170.59	0.688855	0.128708	0.00688362	0.20083	-0.0055517	0.642207
170.79	0.690322	0.126406	0.00401318	0.201425	-0.0032401	0.644812
170.99	0.689307	0.125094	0.00840735	0.197816	-0.0024199	0.637002
171.2	0.68979	0.121989	0.00861156	0.200777	-0.0013639	0.641366
171.39	0.691572	0.121539	0.00586092	0.1997	-0.0059286	0.645003
171.59	0.695413	0.124184	0.00723946	0.198341	-0.0013454	0.64302
171.79	0.689998	0.124285	0.00883543	0.198406	-0.0018986	0.640933
171.99	0.688093	0.123878	0.0096792	0.198847	-0.0056188	0.642928
172.19	0.694396	0.125499	0.00041008	0.200566	0.00577944	0.646651
172.39	0.693851	0.123899	0.00553167	0.198447	-0.00347	0.644881
172.59	0.691706	0.123779	0.00596809	0.199246	-0.0056014	0.645752
172.79	0.691038	0.125103	0.00526619	0.19756	-0.002917	0.6471
172.99	0.692295	0.123761	0.00766909	0.201837	-0.0032913	0.644625
173.19	0.694325	0.124135	0.00580823	0.200329	-0.0024965	0.644069
173.39	0.691906	0.123969	0.00736487	0.195225	-0.004486	0.645969
173.59	0.694195	0.124139	0.00758541	0.199576	-9.442e-05	0.647398
173.79	0.694647	0.123151	0.00133574	0.201434	-0.000186	0.644414
173.99	0.694028	0.120809	0.004475	0.199145	-0.0024824	0.645478
174.19	0.692264	0.122154	0.00599277	0.199903	-0.0030718	0.648085
174.39	0.695005	0.123435	0.00642276	0.199816	-0.0046557	0.645775
174.59	0.690524	0.122018	0.00527275	0.197224	-0.0044233	0.647675
174.79	0.692939	0.120948	0.00569761	0.198537	-9.495e-05	0.645671
174.99	0.693767	0.127438	0.0043931	0.202858	-0.0038531	0.648106
175.19	0.692595	0.126256	0.00335085	0.199162	-0.0017855	0.650416
175.39	0.690762	0.123889	0.00572717	0.198009	-0.0017483	0.646144
175.59	0.693031	0.123545	0.00769997	0.20042	-0.0051594	0.651392
175.79	0.693531	0.125983	0.00472999	0.19767	-0.0007566	0.64966
175.99	0.69085	0.123201	0.00406253	0.199735	-1.79e-06	0.651141
176.19	0.693144	0.120076	0.00389409	0.201598	0.00027859	0.648747
176.39	0.693552	0.122686	0.00424349	0.199267	-0.0034006	0.65091
176.59	0.69324	0.122363	0.00597382	0.197192	-0.0031368	0.651002
176.79	0.692183	0.126375	0.00765371	0.198572	-0.0008995	0.653887
176.99	0.691647	0.127289	0.00750589	0.201439	-0.0025554	0.65363
177.19	0.692743	0.125989	0.00393355	0.198786	-0.0020285	0.648371
177.39	0.689303	0.127461	0.00262773	0.196836	-0.0046092	0.651598
177.59	0.695344	0.125774	0.00699878	0.197286	-0.0009195	0.650566
177.79	0.693867	0.126502	0.00158846	0.198212	-0.0045708	0.651416
177.99	0.695548	0.126245	0.00597548	0.198411	-0.0039763	0.65349
178.19	0.696796	0.126439	0.00514328	0.196119	-0.0024399	0.649282
178.39	0.695608	0.123658	0.00941694	0.198237	-0.0014185	0.652746
178.59	0.691966	0.125112	0.00696134	0.19911	-0.0040367	0.651323
178.79	0.694711	0.129224	0.00515878	0.196846	-0.0036913	0.65203
178.99	0.695326	0.12683	0.00044954	0.198726	-0.0050406	0.652201
179.19	0.6933	0.127616	0.00814295	0.201853	-0.0028179	0.651998
179.39	0.696092	0.120962	0.00418746	0.200325	-0.0040568	0.656928
179.59	0.691824	0.122473	0.00914943	0.201776	-6.294e-05	0.651136
179.79	0.691851	0.126504	0.00863111	0.200503	-0.0030047	0.650208
179.99	0.69925	0.124727	0.00427747	0.199265	-0.0025914	0.651716
180.19	0.691411	0.123783	0.00445664	0.199392	-0.0043721	0.657388
180.39	0.68881	0.123456	0.0073868	0.201004	-0.0021488	0.653281
180.59	0.693522	0.122545	0.00679493	0.197353	-0.0030674	0.651768
180.79	0.697186	0.125678	0.00327277	0.200522	-0.0052007	0.655972
180.99	0.690791	0.125363	0.00652873	0.199536	-0.0061427	0.649814
181.19	0.695182	0.126769	0.00387883	0.197509	-0.0071874	0.656034
181.39	0.692212	0.130441	0.00922286	0.199332	-0.0026416	0.655247
181.59	0.697052	0.127	0.00448739	0.200886	-0.0014186	0.652379
181.79	0.69553	0.122111	0.00788736	0.202176	-0.0048511	0.656034
181.99	0.692087	0.126248	0.00814867	0.199471	-0.0027871	0.655769
182.19	0.691193	0.128705	0.00567949	0.201493	-0.0043677	0.655906
182.39	0.692575	0.1267	0.0060457	0.199833	-0.0035203	0.659656
182.59	0.69378	0.127493	0.00435185	0.194716	-0.0026428	0.655559
182.79	0.692595	0.12482	0.00653648	0.199859	-0.0011053	0.654035
182.99	0.693312	0.129715	0.00140428	0.199548	-0.0039257	0.65615
183.19	0.692347	0.126716	0.00705016	0.200627	-0.0006929	0.65477
183.39	0.69759	0.128992	0.00785494	0.198717	-0.0006592	0.656718
183.59	0.696997	0.12642	0.00160241	0.202625	-0.0047541	0.657967
183.79	0.693649	0.122629	0.00683606	0.199517	-0.0042329	0.655515
183.99	0.696501	0.124575	0.00452149	0.200869	-0.0019898	0.662154
184.19	0.696191	0.120214	0.00916278	0.19949	0.00244719	0.659541
184.39	0.695922	0.128513	0.00475466	0.20263	0.00048232	0.656234
184.59	0.695722	0.126902	0.00717843	0.201783	-0.0073571	0.659804
184.79	0.694494	0.122807	0.00357497	0.20347	-0.0061381	0.658064
184.99	0.691426	0.121059	0.00725794	0.204129	-0.0044945	0.661092
185.19	0.695263	0.125159	0.0036962	0.198797	-0.004988	0.659655
185.39	0.693028	0.124012	0.00581682	0.2025	-0.0054936	0.655447
185.59	0.694785	0.124837	0.010034	0.203315	-0.0043337	0.661874
185.79	0.692779	0.125686	0.00446021	0.200697	-0.0057592	0.655414
185.99	0.697413	0.127759	0.00497138	0.199737	-0.0044344	0.666699
186.19	0.689985	0.125108	0.00087416	0.199812	-0.0020755	0.663106
186.39	0.694475	0.127958	0.00765157	0.199246	-0.0026795	0.660833
186.59	0.692835	0.123877	0.00231981	0.20065	-0.0018086	0.66201
186.79	0.695395	0.126062	0.00786519	0.203874	-0.0009825	0.66
186.99	0.693555	0.127966	0.00118685	0.199298	-0.0051298	0.664214
187.19	0.695902	0.126613	0.004897	0.197287	-0.006266	0.664591
187.39	0.693946	0.127994	0.00725019	0.201495	-0.0014902	0.662485
187.59	0.693498	0.128022	0.00482452	0.202514	-0.0039484	0.663076
187.79	0.692535	0.126957	0.00586259	0.199958	-0.0027709	0.658461
187.99	0.692896	0.126643	0.00813198	0.200771	-0.0030741	0.660991
188.19	0.6936	0.124288	0.00696707	0.199179	-0.0027132	0.661871
188.39	0.694964	0.124052	0.00609302	0.196366	-0.0035771	0.661775
188.59	0.698009	0.129083	0.00945055	0.199176	-0.0027512	0.663029
188.79	0.695806	0.12207	0.00736046	0.199935	-0.0046013	0.665315
188.99	0.692662	0.119613	0.00496685	0.200051	-0.0021107	0.664581
189.19	0.695656	0.129339	0.00555527	0.198709	-0.0075027	0.663417
189.39	0.698861	0.12954	0.00489867	0.202252	-0.0059511	0.665962
189.59	0.69526	0.124598	0.00818801	0.200801	-0.0040369	0.66879
189.79	0.697658	0.12332	0.00755083	0.199155	-0.0028584	0.662587
189.99	0.696747	0.122557	0.00361442	0.20391	-0.0009693	0.665148
190.19	0.695728	0.122848	0.00632715	0.200146	-0.0079185	0.667438
190.39	0.695366	0.123822	0.0022124	0.198722	-0.0011807	0.66619
190.59	0.694316	0.126646	0.00476515	0.202271	-0.0015132	0.664516
190.79	0.695915	0.123017	0.0079354	0.20237	-0.0021956	0.668193
190.99	0.69487	0.125666	0.00828588	0.199988	-0.0066562	0.666111
191.19	0.694589	0.122473	0.00390077	0.20009	-0.0058258	0.666648
191.39	0.694581	0.125117	0.00779605	0.202151	-0.0013627	0.667577
191.59	0.695927	0.122275	0.00563681	0.198403	-0.0020242	0.667377
191.79	0.693411	0.127378	0.00827062	0.198156	-0.0046042	0.670168
191.99	0.695329	0.128348	0.00713003	0.200212	-0.0026282	0.669091
192.19	0.695441	0.129259	0.00717843	0.199912	-0.0014412	0.668334
192.39	0.694935	0.125973	0.0045898	0.201433	-0.004318	0.665111
192.59	0.699172	0.125144	0.00549829	0.198369	-0.0021418	0.670892
192.79	0.695916	0.126767	0.00752914	0.200596	-0.0083627	0.672235
192.99	0.696275	0.127425	0.00413787	0.200936	-0.0019811	0.666012
193.19	0.698167	0.121898	0.00672686	0.196308	0.00082505	0.669636
193.39	0.695532	0.122122	0.00706386	0.204425	-0.0020421	0.671652
193.59	0.696493	0.128751	0.00775909	0.199503	-0.0053713	0.669541
193.79	0.691513	0.124608	0.00451589	0.201305	-0.0052785	0.670239
193.99	0.698372	0.122175	0.00496626	0.199278	-0.0041239	0.670813
194.19	0.694754	0.125428	0.00379205	0.202316	-0.0026774	0.667425
194.39	0.695911	0.123825	0.00423586	0.202245	-0.007403	0.671802
194.59	0.695495	0.12449	0.00979197	0.201047	-0.0023621	0.670995
194.79	0.697642	0.124419	0.00636673	0.200155	-0.0056387	0.6787
194.99	0.695436	0.127026	0.00698018	0.199862	-0.0036626	0.669818
195.19	0.697634	0.122669	0.00674677	0.200777	0.00031096	0.667611
195.39	0.697064	0.127305	0.00792754	0.202734	-0.0042806	0.670034
195.59	0.696905	0.121886	0.0091213	0.201407	-0.0027865	0.674842
195.79	0.699037	0.127903	0.00574696	0.199135	-0.0060343	0.674058
195.99	0.695133	0.12835	0.00814986	0.19826	-0.0047914	0.669765
196.19	0.69811	0.121842	0.00663161	0.202703	-0.0078969	0.669739
196.39	0.694952	0.12861	0.0101913	0.197847	-0.0056821	0.671637
196.59	0.69863	0.122783	0.00837958	0.20259	-0.0047207	0.675023
196.79	0.696743	0.127573	0.00209749	0.198707	-0.0038996	0.675645
196.99	0.69713	0.124257	0.00454676	0.196194	-0.0005434	0.672814
197.19	0.696445	0.125641	0.00704288	0.203023	-0.0020839	0.674565
197.39	0.69435	0.126835	0.00506437	0.200694	-0.0017455	0.677533
197.59	0.700548	0.128564	0.00908446	0.198918	-0.0038947	0.677243
197.79	0.69609	0.127323	0.00730562	0.197781	-0.0040949	0.676134
197.99	0.694857	0.12271	0.0060339	0.199013	-0.0076451	0.674031
198.19	0.696103	0.12597	0.00421607	0.200979	-0.0050384	0.679893
198.39	0.69812	0.126408	0.00574744	0.197729	-0.0043435	0.673286
198.59	0.696217	0.123908	0.00590873	0.199883	-0.0059739	0.676086
198.79	0.695583	0.125124	0.00557673	0.196335	-0.0028386	0.678754
198.99	0.699215	0.126039	0.00494349	0.197025	-0.0018557	0.673946
199.19	0.693259	0.124864	0.00420082	0.202647	-0.0046745	0.671686
199.39	0.699364	0.128202	0.00106549	0.198714	-0.0025112	0.67748
199.59	0.697594	0.124745	0.00497091	0.202172	-0.004538	0.679613
199.79	0.696545	0.124398	0.00928056	0.199263	-0.0027919	0.676083
199.99	0.699057	0.12849	0.00310552	0.200424	-0.0035079	0.67826
200.19	0.697384	0.127224	0.0129529	0.196905	-0.0043216	0.676448
200.39	0.698838	0.124245	-0.0007197	0.20276	-0.0028966	0.676647
200.59	0.697852	0.1219	0.00600707	0.199389	-0.0048844	0.676922
200.79	0.696356	0.125874	0.00931728	0.201582	-0.0046932	0.681868
200.99	0.695382	0.126348	0.00633168	0.199274	-0.0032694	0.676908
201.19	0.697965	0.12293	0.00442934	0.199547	-0.00279	0.674388
201.39	0.694877	0.129626	0.00614393	0.2014	-0.003305	0.675717
201.59	0.695992	0.127172	0.00503409	0.198944	-0.004262	0.675433
201.79	0.697806	0.12793	0.00662398	0.199103	-0.0036125	0.675769
201.99	0.69899	0.125117	0.00314236	0.203851	-0.0028985	0.679645
202.19	0.695851	0.124871	0.00448632	0.200161	-0.0036245	0.68102
202.39	0.695854	0.126526	0.00677526	0.202972	-0.0032834	0.677778
202.59	0.697258	0.126634	0.00447524	0.200296	-0.0051161	0.678412
202.79	0.699024	0.126134	0.00692594	0.19739	-0.0059401	0.680036
202.99	0.698667	0.124793	0.00549245	0.200994	-0.0044853	0.678405
203.19	0.691976	0.124834	0.0032506	0.201926	-0.0050087	0.680186
203.39	0.700352	0.123556	0.0017823	0.198885	-0.0075381	0.678983
203.59	0.695721	0.124354	0.00834763	0.198178	-0.0026763	0.682681
203.79	0.69719	0.129035	0.00246203	0.202536	-0.0023922	0.678594
203.99	0.694203	0.125551	0.00395131	0.19939	-0.0053279	0.681468
204.19	0.698374	0.12694	0.0020138	0.203649	-0.0037905	0.682217
204.39	0.697309	0.122009	0.0101055	0.20048	-0.0041477	0.680782
204.59	0.697392	0.126097	0.00612557	0.202065	-0.0053522	0.68268
204.79	0.698185	0.122794	0.00744569	0.199824	-0.009297	0.681991
204.99	0.69597	0.122873	0.00245607	0.201392	-0.0041484	0.680562
205.19	0.698072	0.119558	0.00482929	0.201286	-0.0038834	0.680492
205.39	0.699897	0.120319	0.00522458	0.200203	-0.0053109	0.681665
205.59	0.697901	0.125373	0.00666785	0.19653	-0.0050923	0.680429
205.79	0.698838	0.124559	0.00448763	0.199885	-0.0053799	0.681458
205.99	0.697874	0.122715	0.00193822	0.200315	-0.0061054	0.682975
206.19	0.700435	0.128122	0.00651455	0.198448	-0.0040943	0.685623
206.39	0.701206	0.120872	0.00905263	0.199349	-0.0020252	0.685171
206.59	0.699406	0.12377	0.00542724	0.199832	-0.0021461	0.685612
206.79	0.6974	0.126354	0.00645351	0.197746	-0.0052016	0.683504
206.99	0.698986	0.122929	0.00172102	0.199401	-0.0029354	0.682234
207.19	0.699403	0.125201	0.00751507	0.20273	-0.0023441	0.683787
207.39	0.697246	0.121957	0.00515711	0.1975	-0.0047984	0.685092
207.59	0.700755	0.124546	0.00355124	0.203918	-0.0024945	0.683633
207.79	0.701352	0.125041	0.00167191	0.199563	-0.0108518	0.684862
207.99	0.700933	0.130424	0.0058161	0.202287	-0.0064977	0.684416
208.19	0.697131	0.127593	0.00357532	0.200164	-0.0036723	0.685196
208.39	0.69841	0.123269	0.00519538	0.201547	-0.0041735	0.685313
208.59	0.697871	0.121234	0.00715542	0.203342	-0.0055466	0.68248
208.79	0.698007	0.128149	-0.0007359	0.19954	-0.0044468	0.686804
208.99	0.698516	0.12548	0.00278151	0.202297	-0.0035994	0.684436
209.19	0.700335	0.12876	0.00741088	0.20092	0.0001449	0.685865
209.39	0.701525	0.124027	0.00628221	0.201152	0.00053853	0.684405
209.59	0.698502	0.121189	0.00316799	0.204494	-0.0022845	0.689942
209.79	0.701064	0.123889	0.00819945	0.198624	-0.005981	0.686938
209.99	0.697704	0.125769	0.00470054	0.198324	-0.0037276	0.688961
210.19	0.697758	0.123024	0.00434756	0.199566	-0.0043798	0.688287
210.39	0.697145	0.123557	0.00085652	0.200139	-0.004504	0.687706
210.59	0.697454	0.122552	0.0085659	0.199803	-0.0038201	0.689394
210.79	0.69996	0.123756	0.0029397	0.20023	-0.005279	0.686317
210.99	0.698602	0.124867	0.00637615	0.20355	-0.0044767	0.689321
211.19	0.69878	0.125628	0.00710821	0.19859	-0.0032464	0.68737
211.39	0.702444	0.122292	0.00518548	0.198683	-0.0063671	0.692298
211.59	0.697265	0.121562	0.00244331	0.19938	-0.0088481	0.688173
211.79	0.701288	0.12703	0.00700998	0.198319	-0.0010268	0.687877
211.99	0.696127	0.124785	0.00212586	0.200726	-0.0030223	0.687969
212.19	0.696325	0.124393	0.0030756	0.203992	-0.0065852	0.68692
212.39	0.697588	0.128311	-0.0008797	0.198882	-0.0058043	0.687248
212.59	0.694861	0.125377	0.00531697	0.198472	-0.004171	0.68764
212.79	0.696413	0.122273	0.00566471	0.201554	-0.0035338	0.691968
212.99	0.701635	0.127521	0.00642073	0.200565	-0.0042729	0.691151
213.19	0.696829	0.123441	0.00573456	0.203434	-0.0053704	0.688104
213.39	0.699502	0.122035	0.00367081	0.204132	-0.0051719	0.687082
213.59	0.700164	0.125329	0.00779545	0.201546	-0.0025383	0.691546
213.79	0.701942	0.123534	0.0063467	0.202304	-0.0010462	0.690118
213.99	0.701627	0.123255	0.00680852	0.202828	-0.0021021	0.690309
214.19	0.69902	0.125853	0.00689173	0.200843	-0.0039144	0.693665
214.39	0.701141	0.1221	0.00190985	0.201108	-0.0059173	0.691185
214.59	0.698435	0.123721	0.00265086	0.199499	-0.0065011	0.690459
214.79	0.697923	0.126821	0.00586617	0.197522	-0.0038318	0.694611
214.99	0.701538	0.125295	0.00589919	0.201959	-0.0033856	0.692044
215.19	0.697235	0.125595	0.00473952	0.20283	-0.0032799	0.693049
215.39	0.697191	0.126734	0.00521791	0.202581	-0.0050919	0.695946
215.59	0.700063	0.126427	0.00658059	0.199335	-0.0050996	0.689886
215.79	0.699278	0.121809	0.00530708	0.200255	-0.004442	0.690861
215.99	0.701843	0.120367	0.00226164	0.205736	-0.0047782	0.693996
216.19	0.698058	0.123194	0.00440776	0.198782	-0.0032026	0.696993
216.39	0.69764	0.126395	0.00742316	0.202131	-0.0022627	0.693751
216.59	0.703911	0.125341	0.00878346	0.202228	-0.0027765	0.694181
216.79	0.699996	0.125716	0.00244963	0.200734	-0.0016939	0.692424
216.99	0.703335	0.121678	0.00652981	0.201252	-0.0027409	0.691924
217.19	0.701399	0.127494	0.00388098	0.20129	-0.0038727	0.69261
217.39	0.699493	0.124423	0.00476444	0.201278	-0.0033995	0.690472
217.59	0.699866	0.12484	0.00260687	0.200501	-0.0018151	0.69426
217.79	0.699213	0.123758	0.0024395	0.199851	-0.0011855	0.698102
217.99	0.696567	0.126354	-0.0036417	0.199523	-0.0058956	0.697094
218.19	0.701287	0.130995	0.00342941	0.202703	-0.0016631	0.69382
218.39	0.700859	0.124552	0.00654435	0.201123	-0.006887	0.697285
218.59	0.69839	0.121796	0.0032326	0.201015	-0.0064339	0.696524
218.79	0.701103	0.124244	0.00604725	0.202258	-0.0048193	0.695894
218.99	0.696866	0.12625	0.00476837	0.197239	-0.0053198	0.696998
219.19	0.697653	0.121415	0.00154674	0.200603	-0.0042046	0.695806
219.39	0.700008	0.125904	0.00499582	0.202702	-0.0039681	0.697396
219.59	0.697474	0.128121	0.00294208	0.201396	-0.0072281	0.697991
219.79	0.69982	0.119542	0.00408375	0.200777	-0.0052846	0.694427
219.99	0.70068	0.126074	0.00320434	0.202428	-0.0066486	0.699864
220.19	0.701707	0.122459	0.00374734	0.200267	-0.006111	0.694556
220.39	0.698906	0.123614	0.00408387	0.199382	-0.0056344	0.693218
220.59	0.699686	0.126657	0.0037924	0.201929	-0.004757	0.700496
220.79	0.700158	0.127874	0.00541103	0.198556	-0.0077047	0.696134
220.99	0.699568	0.125099	0.00323176	0.205357	-0.0069287	0.697754
221.19	0.700187	0.124419	0.00233018	0.197532	-0.0054718	0.697532
221.39	0.700792	0.129139	0.00660908	0.202017	-0.0045464	0.697567
221.59	0.701299	0.126795	0.00471532	0.199547	-0.0063354	0.698061
221.79	0.705525	0.122639	0.00338662	0.200955	-0.0058779	0.700598
221.99	0.702268	0.126342	0.00289917	0.202837	-0.0080292	0.699029
222.19	0.701593	0.121497	0.00523627	0.202275	-0.0043576	0.701916
222.39	0.697434	0.123098	0.00438583	0.198527	-0.0069201	0.70081
222.59	0.700051	0.129044	0.00362945	0.201984	-0.0052781	0.698329
222.79	0.700595	0.124098	0.0022068	0.201296	-0.0069454	0.697718
222.99	0.700103	0.121642	0.00656795	0.198254	-0.0052226	0.700253
223.19	0.703986	0.122983	0.0106082	0.203429	-0.0020637	0.699497
223.39	0.70128	0.122132	0.00353515	0.202594	-0.0086148	0.696707
223.59	0.702978	0.128296	0.00468254	0.199592	-0.0042022	0.698969
223.79	0.698035	0.124502	0.00405466	0.200822	-0.0072519	0.699847
223.99	0.695825	0.125988	0.00439858	0.200137	-0.0012617	0.696134
224.19	0.70391	0.124708	0.00507164	0.203247	-0.0060707	0.70542
224.39	0.6994	0.127196	0.0068599	0.199826	-0.005074	0.698955
224.59	0.699537	0.127936	0.00285184	0.200273	-0.0048566	0.701026
224.79	0.702828	0.122476	0.0060693	0.203576	-0.0031725	0.703817
224.99	0.697825	0.125425	0.00815403	0.199088	-0.0063219	0.701103
225.19	0.698975	0.126269	0.00207496	0.200806	-0.0065764	0.702933
225.39	0.69855	0.123826	0.00792622	0.199957	-0.0053229	0.705197
225.59	0.70153	0.12656	0.00308704	0.199056	-0.0053259	0.698621
225.79	0.698963	0.126426	0.00423825	0.20087	-0.0061161	0.700741
225.99	0.700303	0.125345	0.00521362	0.203107	-0.0032796	0.700571
226.19	0.699877	0.126792	0.0015806	0.19727	-0.0031665	0.702662
226.39	0.701939	0.122782	0.00043797	0.203481	-0.0071037	0.704761
226.59	0.697793	0.12296	0.00564098	0.199549	-0.0031806	0.700437
226.79	0.698986	0.12345	0.00270224	0.200647	-0.0040029	0.7008
226.99	0.700645	0.121126	0.00411308	0.203778	-0.0044032	0.703817
227.19	0.702676	0.125842	0.00618148	0.201301	-0.0036908	0.706487
227.39	0.700207	0.127186	0.00538027	0.202283	-0.0040419	0.700242
227.59	0.703149	0.122911	0.00396657	0.198339	-0.0066705	0.706661
227.79	0.69943	0.123673	0.00360346	0.200956	-0.0027086	0.706854
227.99	0.700403	0.127407	0.00716448	0.199306	-0.0048142	0.704441
228.19	0.698894	0.125363	-0.0008857	0.198103	-0.0070348	0.703417
228.39	0.701548	0.125788	0.00274885	0.198655	-0.0022332	0.705694
228.59	0.697458	0.123138	-0.0002718	0.202116	-0.0065905	0.707031
228.79	0.705138	0.125372	0.0029341	0.198623	-0.0045075	0.705598
228.99	0.697637	0.128507	0.00644994	0.20035	-0.0067382	0.704366
229.19	0.701867	0.125016	0.00655007	0.198099	-0.0072873	0.707625
229.39	0.701074	0.12105	0.00155604	0.200028	-0.0033207	0.702725
229.59	0.700727	0.124482	0.00118339	0.201293	-0.0056283	0.708675
229.79	0.700632	0.125437	0.00347793	0.202126	-0.0039444	0.704142
229.99	0.699577	0.123812	0.00831485	0.199697	-0.0044543	0.703969
230.19	0.699149	0.120632	0.00479233	0.201621	-0.0036654	0.704955
230.39	0.700999	0.12483	0.00398064	0.204414	-0.0064889	0.70841
230.59	0.698711	0.127161	0.00115335	0.205129	-0.0034443	0.70737
230.79	0.700296	0.120963	0.00117528	0.200508	-0.0051781	0.706517
230.99	0.700748	0.123917	-0.0009605	0.201564	-0.0028858	0.707887
231.19	0.701368	0.128258	0.00476015	0.201671	-0.007941	0.708531
231.39	0.700207	0.122182	0.00337064	0.198829	-0.002403	0.707194
231.59	0.702209	0.124931	0.00693059	0.202199	-0.0029995	0.708842
231.79	0.699767	0.129382	0.00560045	0.201086	-0.0063171	0.709026
231.99	0.70025	0.121305	0.00422144	0.201665	-0.0074684	0.708214
232.19	0.697857	0.121743	0.00664687	0.198346	-0.0045599	0.709285
232.39	0.697971	0.123788	0.00930464	0.202874	-0.0032111	0.711323
232.59	0.699474	0.120403	0.00216162	0.201165	-0.002051	0.709561
232.79	0.701194	0.12611	0.00620007	0.201324	-0.0081265	0.707555
232.99	0.699994	0.121069	0.00549138	0.201057	-0.0041949	0.706232
233.19	0.699514	0.125801	0.00461769	0.195245	-0.0018432	0.707284
233.39	0.70118	0.120752	0.00612271	0.20088	-0.0073598	0.705629
233.59	0.701309	0.119643	0.00561464	0.204145	-0.005131	0.709822
233.79	0.702103	0.122596	-0.0004283	0.202707	-0.0007588	0.71309
233.99	0.702053	0.125659	0.00805604	0.202493	-0.0034359	0.712201
234.19	0.70133	0.127773	0.00340557	0.202513	-0.0027683	0.712262
234.39	0.702927	0.124027	0.00271296	0.199703	-0.0054624	0.710596
234.59	0.701756	0.123246	0.00606096	0.198142	-0.0038236	0.708541
234.79	0.700223	0.123863	0.00482976	0.203515	-0.0034949	0.710242
234.99	0.697492	0.128131	0.00419879	0.200256	-0.0087171	0.708433
235.19	0.700091	0.126635	0.00912452	0.20243	-0.0056651	0.707201
235.39	0.698817	0.126508	0.00381303	0.198041	-0.0057829	0.709154
235.59	0.702529	0.12362	0.00408661	0.200265	-0.0052826	0.709307
235.79	0.70014	0.126417	0.00347829	0.197586	-0.0033968	0.713042
235.99	0.700999	0.123639	0.00294161	0.201131	-0.0068033	0.712865
236.19	0.701517	0.129102	0.00566614	0.202394	-0.0041056	0.712957
236.39	0.698621	0.122534	0.00458002	0.200209	-0.0023179	0.711706
236.59	0.703743	0.121825	0.0061754	0.202587	-0.0055913	0.710065
236.79	0.701689	0.12917	0.00187969	0.202465	-0.0047262	0.713253
236.99	0.696085	0.119954	0.00655818	0.200406	-0.0034851	0.710891
237.19	0.702598	0.124912	0.00121534	0.199846	-0.0054424	0.713229
237.39	0.700741	0.125492	0.00311232	0.197927	-0.0019932	0.709027
237.59	0.699687	0.123585	0.0030061	0.203156	-0.0057416	0.70995
237.79	0.706049	0.126597	0.00452733	0.201047	-0.0066213	0.714346
237.99	0.700739	0.128859	0.00542116	0.197784	-0.0055477	0.714891
238.19	0.699825	0.123075	0.00678253	0.205848	-0.0056538	0.720008
238.39	0.701701	0.125672	0.00499511	0.200085	-0.0025279	0.712916
238.59	0.702535	0.123054	0.00600934	0.202277	-0.0037824	0.712392
238.79	0.704532	0.125426	0.00596416	0.198438	-0.0050408	0.71444
238.99	0.699389	0.119997	0.00456428	0.20089	-0.007763	0.713248
239.19	0.702584	0.123264	0.0030756	0.201169	-0.0071604	0.713941
239.39	0.701586	0.125852	0.00644469	0.201664	-0.0095754	0.71483
239.59	0.700927	0.125697	0.00413477	0.200095	-0.0046335	0.715037
239.79	0.701376	0.125914	0.00448036	0.200433	-0.0077441	0.714374
239.99	0.701761	0.121212	0.00293803	0.202482	-0.0062922	0.71326
240.19	0.703861	0.12058	0.00594461	0.203665	-0.003318	0.716639
240.39	0.704995	0.122653	0.00328648	0.198573	-0.0030315	0.71501
240.59	0.699113	0.125263	0.00489306	0.198553	-0.0068584	0.720237
240.79	0.703387	0.12893	0.00771367	0.19835	-0.0037331	0.715315
240.99	0.704618	0.123015	0.00633645	0.198149	-0.004718	0.717476
241.19	0.703328	0.125856	0.00536144	0.194926	-0.0039327	0.717538
241.39	0.705951	0.126771	0.00904691	0.201389	-0.0041851	0.716987
241.59	0.700833	0.126249	0.00354433	0.203776	-0.0050975	0.72069
241.79	0.699895	0.121099	0.00186694	0.203703	-0.0058833	0.716322
241.99	0.698438	0.127637	0.00620019	0.201537	-0.0051839	0.717541
242.19	0.702944	0.123322	0.00399339	0.200735	-0.0046729	0.720595
242.39	0.699481	0.123202	0.00423777	0.200844	-0.0047411	0.716734
242.59	0.704768	0.122366	0.0046463	0.20396	-0.0038782	0.716653
242.79	0.701158	0.12574	0.00666559	0.199131	-0.0026395	0.717036
242.99	0.704979	0.125036	0.00425196	0.202218	-0.0075206	0.71719
243.19	0.701356	0.122131	0.00044227	0.204455	-0.0044835	0.719975
243.39	0.702633	0.122876	0.00269103	0.201042	-0.0039209	0.715161
243.59	0.699801	0.122516	0.00515723	0.202618	-0.0037221	0.717533
243.79	0.701574	0.127479	0.00790942	0.202868	-0.0040148	0.716502
243.99	0.70029	0.12473	0.00378001	0.201016	-0.0044103	0.720894
244.19	0.700911	0.123132	0.00418174	0.203814	-0.0068549	0.717399
244.39	0.701052	0.123276	0.002321	0.207106	-0.0074675	0.715763
244.59	0.703844	0.11842	0.00298309	0.202193	-0.0017498	0.722911
244.79	0.700125	0.126448	0.00652909	0.20313	-0.0058429	0.719239
244.99	0.700211	0.121565	0.00527549	0.197884	-0.0039873	0.721949
245.19	0.701732	0.125871	0.00393963	0.201976	-0.0058274	0.721264
245.39	0.701917	0.122923	0.00620747	0.203431	-0.004833	0.720635
245.59	0.701991	0.126027	0.00357294	0.20315	-0.0080697	0.72014
245.79	0.703029	0.124883	0.00271058	0.201121	-0.0029494	0.720359
245.99	0.706611	0.121098	0.00184417	0.201558	-0.0031599	0.718734
246.19	0.702504	0.12176	0.00211859	0.202189	-0.005201	0.720804
246.39	0.70191	0.125614	0.00154912	0.205852	-0.0061398	0.72167
246.59	0.702716	0.122359	0.00297415	0.20237	-0.0035024	0.722512
246.79	0.702417	0.124251	0.00350416	0.206276	-0.0057603	0.720108
246.99	0.703709	0.125733	0.0051173	0.199962	-0.0019209	0.724008
247.19	0.700218	0.124141	0.00156307	0.203077	-0.0085824	0.723526
247.39	0.703723	0.122212	0.00223672	0.199248	-0.0080963	0.721723
247.59	0.703194	0.124001	0.00803232	0.201489	-0.0022684	0.721664
247.79	0.698664	0.12601	0.00542509	0.19911	-0.0033555	0.722614
247.99	0.703454	0.126124	0.00265133	0.201658	-0.0038062	0.72623
248.19	0.702131	0.125022	-0.0011256	0.199326	-0.004901	0.71963
248.39	0.703447	0.121827	0.00380433	0.202281	-0.0054141	0.722322
248.59	0.700783	0.127255	0.00451052	0.20089	-0.0061333	0.726099
248.79	0.697735	0.121571	0.0042398	0.201645	-0.0032238	0.722293
248.99	0.699724	0.12656	-0.0023089	0.20363	-0.0077604	0.727803
249.2	0.705629	0.128894	0.00418353	0.203005	-0.0070796	0.721091
249.39	0.703509	0.128949	0.0053674	0.201799	-0.0070248	0.724954
249.59	0.703992	0.123233	0.00480723	0.203391	-0.0066105	0.72454
249.79	0.703115	0.122545	0.00220394	0.19989	-0.0070191	0.72405
249.99	0.703595	0.123827	0.0060575	0.204376	-0.0058657	0.724489
250.19	0.70289	0.124459	0.00131261	0.203636	-0.0050265	0.720453
250.39	0.699882	0.128284	0.00182652	0.198872	-0.003916	0.726466
250.59	0.705377	0.126797	0.00429284	0.203203	-0.006215	0.728591
250.79	0.706645	0.122202	0.00045252	0.202417	-0.0013534	0.724851
250.99	0.704771	0.126982	0.00051701	0.200036	-0.0054232	0.723869
251.19	0.700855	0.125123	0.00516963	0.203144	-0.0053091	0.724081
251.39	0.706482	0.128157	0.00384045	0.200468	-0.0067015	0.727742
251.59	0.702766	0.123716	0.00132465	0.203004	-0.0049728	0.725103
251.79	0.705865	0.127024	0.00354218	0.201787	-0.0055933	0.724486
251.99	0.704595	0.127174	0.00051069	0.203108	-0.0094962	0.728626
252.19	0.700408	0.125597	0.00259221	0.202649	-0.007546	0.729431
252.39	0.704044	0.125101	0.00153017	0.204275	-0.0044085	0.727893
252.59	0.701284	0.123286	0.00530744	0.200835	-0.0049543	0.72274
252.79	0.700887	0.123438	0.0029676	0.202729	-0.0017949	0.723666
252.99	0.702682	0.128181	0.00578463	0.200733	-0.0008681	0.727843
253.19	0.705963	0.125939	0.00729978	0.201804	-0.0024893	0.729023
253.39	0.699963	0.124199	0.00302815	0.199064	-0.0045171	0.726392
253.59	0.700878	0.127267	0.00541294	0.201671	-0.0043553	0.724493
253.79	0.704187	0.12529	-0.0002958	0.203405	-0.0055082	0.731707
253.99	0.701404	0.121679	0.00135958	0.2018	-0.0042201	0.728698
254.19	0.701158	0.124797	0.00888765	0.202963	-0.0066673	0.728949
254.39	0.703531	0.126257	0.00207615	0.197475	-0.0044134	0.725898
254.59	0.700713	0.123619	0.00382602	0.20299	-0.0069132	0.728339
254.79	0.704014	0.126459	0.00467932	0.203045	-0.0045585	0.726491
254.99	0.704753	0.124454	0.00373435	0.201295	-0.0080275	0.729917
255.19	0.704156	0.124473	0.00167417	0.201656	-0.0026528	0.729832
255.39	0.704402	0.128988	0.00742245	0.201175	-0.0038756	0.725364
255.59	0.70161	0.125602	0.00484919	0.200472	-0.0076971	0.730242
255.79	0.703836	0.12377	0.00166607	0.201781	-0.0023478	0.730633
255.99	0.702653	0.124876	-0.0012952	0.200915	-0.0080332	0.728373
256.19	0.704594	0.126218	0.004439	0.20249	-0.0029628	0.729989
256.39	0.70849	0.127974	0.00578499	0.204134	-0.0026074	0.728342
256.59	0.704048	0.127218	0.00097215	0.203174	-0.0034874	0.732627
256.79	0.702963	0.126955	0.00313318	0.19858	-0.0032584	0.726021
256.99	0.702241	0.125872	0.00104582	0.201166	-0.0073158	0.72774
257.19	0.70714	0.125176	0.0051986	0.203489	-0.0067929	0.728003
257.39	0.705729	0.125771	0.0036031	0.201191	-0.0055605	0.731821
257.59	0.706217	0.125593	0.0012759	0.201095	-0.0055185	0.730106
257.79	0.700863	0.124657	0.00767243	0.201746	-0.0031041	0.731691
257.99	0.701463	0.124936	0.00268888	0.20071	-0.0044268	0.730389
258.19	0.704607	0.123467	0.00225735	0.200477	-0.0025003	0.731335
258.39	0.705606	0.122958	0.00166452	0.200616	-0.0092859	0.733736
258.59	0.706265	0.124776	0.00421715	0.201985	-0.0073815	0.732006
258.79	0.702875	0.125956	0.00425816	0.203657	-0.0077177	0.734139
258.99	0.700788	0.124714	0.00068557	0.20208	-0.0078236	0.733852
259.19	0.704499	0.126488	0.00149238	0.201668	-0.0072271	0.731369
259.39	0.704467	0.126189	0.0042274	0.202255	-0.0042903	0.72883
259.59	0.699798	0.12314	0.00640213	0.201202	-0.0051076	0.733494
259.79	0.707566	0.122649	0.0038017	0.201473	-0.0057342	0.735447
259.99	0.703987	0.127701	0.00623703	0.203944	-0.0055574	0.73515
260.19	0.703297	0.123678	0.00588393	0.204426	-0.0049349	0.736348
260.39	0.703342	0.124608	0.0009824	0.199144	-0.0077854	0.734257
260.59	0.703383	0.125055	0.00280249	0.199278	-0.0095716	0.734242
260.79	0.70202	0.123182	0.00228846	0.203388	-0.0072926	0.735449
260.99	0.704333	0.121821	-0.0001683	0.203368	-0.0036381	0.733348
261.19	0.705326	0.127007	0.00271058	0.201741	-0.0055984	0.733982
261.39	0.701983	0.122688	0.00267386	0.202506	-0.006976	0.730127
261.59	0.700165	0.128831	0.00633991	0.201781	-0.0016161	0.735303
261.79	0.702039	0.122183	0.00293553	0.20308	-0.0050809	0.735697
261.99	0.705155	0.124326	0.00112784	0.199516	-0.0049425	0.732632
262.19	0.701312	0.124832	0.00315106	0.202965	-0.0066859	0.735497
262.39	0.704458	0.128591	0.00600111	0.206143	-0.0010256	0.737749
262.59	0.703239	0.129719	-0.0005722	0.202643	-0.0071983	0.736693
262.79	0.699007	0.12513	0.00430703	0.203047	-0.0051003	0.733825
262.99	0.70144	0.121863	0.00056422	0.201044	-0.0043649	0.732016
263.19	0.699645	0.123979	0.00715995	0.204227	-0.0052736	0.736029
263.39	0.704595	0.126834	0.00250435	0.207157	-0.0028101	0.737005
263.59	0.70217	0.121698	-0.0014193	0.198095	-0.0067708	0.73512
263.79	0.701798	0.12062	0.00544751	0.203929	-0.0025245	0.73791
263.99	0.705359	0.124438	0.00100684	0.201053	-0.0069291	0.737557
264.19	0.703752	0.124705	0.00588036	0.199436	-0.0056708	0.73513
264.39	0.701581	0.127278	0.00386286	0.200478	-0.0053184	0.738608
264.59	0.70456	0.1284	0.00193608	0.203197	-0.003215	0.737771
264.79	0.704968	0.123809	0.00934243	0.204258	-0.0062161	0.736192
264.99	0.702583	0.123975	0.00111997	0.201872	-0.006771	0.738664
265.19	0.699319	0.123443	0.00226927	0.199985	-0.00516	0.735727
265.39	0.703361	0.122464	0.00195968	0.201534	-0.0047075	0.736227
265.59	0.703618	0.122724	0.00481927	0.20105	-0.004241	0.736882
265.79	0.703658	0.12773	0.001881	0.202577	-0.004209	0.73736
265.99	0.703837	0.122741	0.00561142	0.203753	-0.0070641	0.736226
266.19	0.70545	0.125568	0.0038209	0.202559	-0.0041245	0.737884
266.39	0.704954	0.124115	-0.0020461	0.203138	-0.007552	0.740018
266.59	0.704088	0.122058	0.00063825	0.201071	-0.0027844	0.737447
266.79	0.704019	0.129716	0.00054836	0.203862	-0.0026237	0.740545
266.99	0.705286	0.126128	-0.0004367	0.200416	-0.0061846	0.739267
267.19	0.705338	0.123855	0.00699294	0.200598	-0.0038569	0.733042
267.39	0.698998	0.127142	0.00132573	0.203445	-0.0029398	0.740319
267.59	0.703585	0.127645	0.00124228	0.198053	-0.0058814	0.73824
267.79	0.702231	0.130678	0.00169361	0.201783	-0.0066191	0.738886
267.99	0.703663	0.124871	0.00159132	0.198848	-0.0050726	0.740389
268.19	0.698274	0.122193	0.00473249	0.205483	-0.0063794	0.739148
268.39	0.703028	0.122927	0.00385392	0.201231	-0.0074652	0.738338
268.59	0.703795	0.129312	0.00286794	0.203919	-0.0042882	0.740258
268.79	0.700068	0.1225	0.00314236	0.20144	-0.0045237	0.742942
268.99	0.701896	0.123482	0.00267935	0.198508	-0.0075615	0.737975
269.19	0.701594	0.125617	0.0034194	0.202513	-0.0046875	0.740958
269.39	0.706223	0.122553	0.00218201	0.203936	-0.0027866	0.740476
269.59	0.70351	0.125069	0.00523138	0.205016	-0.0060676	0.744516
269.79	0.703959	0.128135	0.00311577	0.20267	-0.0086856	0.740402
269.99	0.704687	0.126337	0.00188827	0.199489	-0.0098651	0.742679
270.19	0.707891	0.121576	0.00333905	0.201396	-0.0066854	0.741574
270.39	0.703867	0.123321	0.00415277	0.20286	-0.0028374	0.743058
270.59	0.704799	0.127253	-0.0029162	0.202305	-0.0074709	0.741604
270.79	0.704015	0.121858	0.00182402	0.203387	-0.0051419	0.743807
270.99	0.705119	0.12795	-0.000604	0.203423	-0.0058701	0.741804
271.19	0.70315	0.125797	0.00231004	0.20305	-0.0032857	0.744807
271.39	0.70691	0.125474	0.00218117	0.204492	-0.0015358	0.74228
271.59	0.703384	0.124996	0.00139224	0.20077	-0.0021973	0.741795
271.79	0.702455	0.124934	-0.0014488	0.201045	-0.0039291	0.740455
271.99	0.706031	0.124508	0.00539863	0.19821	-0.0044134	0.744843
272.19	0.703132	0.125565	0.00082743	0.202137	-0.0072466	0.741669
272.39	0.704165	0.121586	0.00298941	0.199762	-0.006693	0.744114
272.59	0.700061	0.126994	0.00211871	0.199436	-0.0052409	0.74417
272.79	0.704059	0.127648	0.00833452	0.202865	-0.006949	0.743596
272.99	0.705551	0.1293	0.00397098	0.20418	-0.00607	0.739445
273.19	0.70471	0.128652	0.00358403	0.201369	-0.0068557	0.742508
273.39	0.701909	0.123108	0.00216663	0.203301	-0.0038143	0.747371
273.59	0.702187	0.128986	-6.878e-05	0.19904	-0.0066813	0.742862
273.79	0.701166	0.126502	-0.0023222	0.203776	-0.0055284	0.742555
273.99	0.705866	0.128583	0.00199377	0.197749	-0.0071738	0.741487
274.19	0.704042	0.129614	0.00123715	0.199122	-0.0061867	0.746412
274.39	0.70561	0.12366	0.00197601	0.202704	-0.0109177	0.745155
274.59	0.705806	0.123698	0.00342107	0.205461	-0.0040514	0.746927
274.79	0.703721	0.126397	5.722e-05	0.205369	-0.0072249	0.743204
274.99	0.70666	0.125132	-0.0025481	0.19997	-0.0050803	0.745167
275.19	0.70492	0.123348	0.00011241	0.202414	-0.0034793	0.744714
275.39	0.703709	0.128044	0.00114059	0.202024	-0.0062895	0.746011
275.59	0.706361	0.125047	0.00265372	0.2021	-0.0033639	0.743949
275.79	0.703071	0.131427	0.00375914	0.200381	-0.0046057	0.745216
275.99	0.701989	0.122427	0.00169587	0.200839	-0.0021182	0.746813
276.19	0.705987	0.121976	0.00659859	0.201704	-0.0045751	0.747711
276.39	0.703673	0.126361	0.00218606	0.201808	-0.0054191	0.746547
276.59	0.705084	0.120499	-0.0004494	0.202973	-0.0045786	0.74477
276.79	0.70305	0.123901	-1.192e-05	0.201794	-0.0121418	0.746839
276.99	0.707823	0.122188	0.00247908	0.197207	-0.0030081	0.749282
277.19	0.704257	0.121529	0.00272572	0.204755	-0.003763	0.744981
277.39	0.706293	0.126541	0.00437605	0.204065	-0.007951	0.743771
277.59	0.704595	0.125997	0.0038867	0.202171	-0.0056472	0.748411
277.79	0.702193	0.120909	0.00325096	0.20074	-0.005066	0.744578
277.99	0.706009	0.126395	0.00262344	0.202106	-0.0067902	0.746819
278.19	0.705871	0.12568	0.00398016	0.202307	-0.008333	0.745897
278.39	0.703925	0.129446	-0.0007668	0.201648	-0.0067744	0.747493
278.59	0.702153	0.125776	0.00477886	0.20507	-0.0079328	0.74647
278.79	0.707478	0.128431	0.00628114	0.201179	-0.0049025	0.748439
278.99	0.704487	0.123099	0.00100231	0.204455	-0.0066821	0.749277
279.19	0.703852	0.122457	0.00516307	0.202686	-0.0078554	0.744753
279.39	0.705774	0.128177	0.00074243	0.203235	-0.0060224	0.749006
279.59	0.701924	0.121141	-0.0006374	0.19969	-0.0069942	0.747555
279.79	0.705324	0.127191	0.0023253	0.206406	-0.0050459	0.747108
279.99	0.706427	0.124378	0.00470042	0.201865	-0.0039211	0.74996
280.19	0.702843	0.128391	0.00187325	0.203404	-0.0034336	0.748809
280.39	0.698971	0.126545	0.00019252	0.201102	-0.0051663	0.749012
280.59	0.699329	0.127212	-0.0008895	0.200514	-0.0029242	0.746145
280.79	0.705888	0.125443	0.00330746	0.200621	-0.0094397	0.750603
280.99	0.707405	0.127465	0.00152862	0.201849	-0.0044858	0.748697
281.19	0.701862	0.126055	0.00072849	0.205837	-0.0062186	0.74569
281.39	0.700479	0.126271	0.00098348	0.202697	-0.0047721	0.751725
281.59	0.705729	0.129701	0.00196326	0.201495	-0.0054829	0.753022
281.79	0.70548	0.124656	0.00245202	0.202857	-0.0042853	0.752679
281.99	0.710391	0.12806	0.00374937	0.199624	-0.0032218	0.747754
282.19	0.704569	0.127912	0.00108528	0.202245	-0.0065483	0.748597
282.39	0.704149	0.121181	0.00330937	0.203294	-0.0058546	0.75227
282.59	0.704652	0.126921	-0.0019622	0.199267	-0.0063266	0.751362
282.79	0.711425	0.125294	0.00518954	0.203594	-0.0026212	0.750329
282.99	0.701212	0.124279	0.00740349	0.200402	-0.0066435	0.749099
283.19	0.702299	0.125632	0.00057673	0.200745	-0.0072899	0.750427
283.39	0.706155	0.126218	-0.00166	0.204336	-0.0100353	0.755741
283.59	0.707193	0.125113	-0.0001438	0.199911	-0.0035884	0.752035
283.79	0.701779	0.126616	0.00067866	0.203067	-0.009328	0.753866
283.99	0.702801	0.125484	0.00052094	0.2019	-0.0036457	0.753571
284.19	0.700293	0.124123	-0.0015522	0.205243	-0.0059315	0.757303
284.39	0.701646	0.127389	-0.0019848	0.200866	-0.0062414	0.754573
284.59	0.704303	0.128598	-0.0011883	0.200661	-0.0065008	0.74938
284.79	0.706921	0.124463	-0.0029582	0.203878	-0.000491	0.754846
284.99	0.705594	0.127105	0.00196624	0.203909	-0.0082474	0.75388
285.19	0.703331	0.124232	0.00309157	0.202089	-0.0036559	0.752025
285.39	0.707568	0.12526	0.00196445	0.200534	-0.000234	0.747225
285.59	0.704879	0.123976	0.00139022	0.204352	-0.004804	0.754743
285.79	0.707941	0.124197	0.00282156	0.202085	-0.0049887	0.752499
285.99	0.708054	0.121755	0.00561368	0.201901	-0.0065051	0.750848
286.19	0.700798	0.130168	0.00040817	0.204159	-0.0074136	0.756997
286.39	0.702372	0.126562	-0.0010997	0.202696	-0.0018303	0.754589
286.59	0.705455	0.125411	0.00082624	0.203815	-0.0069212	0.751745
286.79	0.705125	0.123638	-0.0049051	0.199359	-0.005813	0.753995
286.99	0.704234	0.122605	0.0014776	0.200937	-0.0037801	0.757702
287.19	0.70473	0.128528	0.00023043	0.199445	-0.0067779	0.753893
287.39	0.705027	0.125656	-0.0016843	0.203335	-0.0032821	0.754768
287.59	0.703567	0.123729	0.00094569	0.201648	-0.0062556	0.752622
287.79	0.704352	0.126821	-0.0025574	0.200407	-0.0058911	0.756971
287.99	0.706151	0.122256	-0.0017889	0.199969	-0.0067841	0.754359
288.19	0.70501	0.124908	0.00475502	0.201409	-0.0030228	0.753043
288.39	0.704564	0.121606	0.00447833	0.205878	-0.0050141	0.754753
288.59	0.703229	0.123647	0.00118244	0.202745	-0.0063912	0.757481
288.79	0.70476	0.121705	0.00548947	0.201025	-0.0098711	0.759099
288.99	0.706464	0.121746	0.00457668	0.201953	-0.0032236	0.757071
289.19	0.707479	0.122679	-0.0013444	0.2015	-0.0058265	0.756371
289.39	0.704159	0.122658	0.00185227	0.203869	-0.0047826	0.753857
289.59	0.70551	0.125465	-0.0062332	0.202949	-0.0071719	0.758949
289.79	0.704047	0.123924	0.00427318	0.203589	-0.0056348	0.757004
289.99	0.705796	0.12759	0.00440574	0.203887	-0.0032726	0.756396
290.19	0.707257	0.123804	-0.0010824	0.202033	-0.0142077	0.757316
290.39	0.705666	0.125282	0.0003835	0.202122	-0.0058048	0.756447
290.59	0.703457	0.126591	0.00113237	0.200184	-0.0042503	0.755585
290.79	0.705517	0.126514	0.00016177	0.204252	-0.0035949	0.759326
290.99	0.704243	0.131695	-0.0006301	0.204838	-0.0060507	0.760248
291.19	0.706349	0.126836	0.00245714	0.202609	-0.0082364	0.757375
291.39	0.703358	0.124207	-0.002009	0.200221	-0.004639	0.758215
291.59	0.703591	0.124715	0.00048625	0.200821	-0.0077863	0.758632
291.79	0.704718	0.123313	0.00788772	0.199405	-0.006635	0.756966
291.99	0.706249	0.126488	0.00379109	0.202509	-0.0037276	0.758801
292.19	0.702708	0.128353	-0.001473	0.203163	-0.0075738	0.761228
292.39	0.708409	0.123323	0.00165534	0.199814	-0.002776	0.759155
292.59	0.708267	0.128044	-0.0006291	0.200459	-0.0064276	0.758606
292.79	0.705679	0.121577	0.00089371	0.203694	-0.0071792	0.757927
292.99	0.708368	0.122996	-0.0014519	0.20193	-0.0103076	0.758547
293.19	0.70413	0.127742	0.00595641	0.204431	-0.007251	0.758709
293.39	0.706242	0.124493	0.00281119	0.203037	-0.0052445	0.760693
293.59	0.701983	0.124922	-0.0017595	0.201642	-0.0071235	0.757229
293.79	0.705966	0.123377	0.0039233	0.205471	-0.0076103	0.755455
293.99	0.705807	0.122317	3.982e-05	0.204553	-0.0046032	0.760944
294.19	0.704833	0.126491	-0.0006554	0.20487	-0.0031259	0.759615
294.39	0.704436	0.125531	0.00010967	0.197842	-0.0072851	0.759603
294.59	0.704886	0.126677	0.00239587	0.201707	-0.0056854	0.762697
294.79	0.704292	0.125644	0.00033915	0.202715	-0.0074272	0.760963
294.99	0.706714	0.121863	0.003232	0.199185	-0.0045313	0.760641
295.19	0.704733	0.124247	-0.0009996	0.201491	-0.0061923	0.762395
295.39	0.705751	0.125052	0.00187218	0.201639	-0.0045011	0.758989
295.59	0.70306	0.1258	0.00416469	0.20704	-0.0028259	0.763381
295.79	0.703283	0.125386	0.00343716	0.198181	-0.0062859	0.760261
295.99	0.702813	0.126022	0.0055573	0.20095	-0.0060569	0.760802
296.19	0.708422	0.125443	-3.7e-06	0.202236	-0.009333	0.759388
296.39	0.705748	0.122085	0.0039922	0.204584	-0.0067431	0.762842
296.59	0.706895	0.125719	0.00629473	0.20398	-0.0053787	0.760633
296.79	0.703994	0.129762	0.00470936	0.202053	-0.0061737	0.760251
296.99	0.704734	0.126034	0.00045919	0.202114	-0.0091404	0.759659
297.19	0.70305	0.129464	-3.743e-05	0.200524	-0.0096419	0.761381
297.39	0.705021	0.127133	0.00152409	0.203817	-0.008872	0.764763
297.59	0.705765	0.123401	-0.0031675	0.201636	-0.0042102	0.763564
297.79	0.706131	0.127485	0.00012588	0.200441	-0.0051345	0.761168
297.99	0.701742	0.129012	0.00243771	0.206163	-0.0088603	0.762997
298.19	0.708365	0.122801	0.00151288	0.201405	-0.0042526	0.765078
298.39	0.702756	0.128307	0.00494337	0.20216	-0.0082047	0.762592
298.59	0.706363	0.123543	0.00170553	0.201043	-0.0039114	0.7626
298.79	0.70417	0.123491	-0.0010396	0.202628	-0.0045416	0.764635
298.99	0.706071	0.121492	0.00037336	0.202284	-0.0097888	0.763827
299.19	0.70698	0.125964	-0.0032988	0.205217	-0.0044268	0.764578
299.39	0.706663	0.125574	-0.0002862	0.200023	-0.0076659	0.7606
299.59	0.704893	0.127945	-0.0003692	0.201843	-0.0082749	0.765899
299.79	0.704781	0.125672	0.00219953	0.199974	-0.0066022	0.760173
299.99	0.705105	0.125072	0.00072241	0.206022	-0.0027978	0.766729
300.19	0.70857	0.127199	0.00253987	0.200253	-0.0034618	0.765109
300.4	0.70882	0.125319	0.00033033	0.202169	-0.0070717	0.764255
300.59	0.706265	0.12346	0.00106442	0.205575	-0.0095562	0.765127
300.79	0.702604	0.12422	0.00176501	0.201294	-0.0044402	0.764872
300.99	0.701851	0.125749	0.00379586	0.204378	-0.0072679	0.758466
301.19	0.701983	0.126638	-0.0019207	0.198203	-0.0059588	0.765612
301.39	0.705699	0.126843	0.00254822	0.203438	-0.0061006	0.766804
301.59	0.704305	0.128318	0.00259924	0.201398	-0.0085837	0.761626
301.79	0.704228	0.122508	0.00144994	0.202693	-0.0076635	0.767229
301.99	0.706586	0.127672	0.00179696	0.203804	-0.0067028	0.766476
302.19	0.705876	0.124972	0.00085819	0.200547	-0.0072638	0.768302
302.39	0.704764	0.123999	0.00190961	0.201761	-0.0050091	0.765767
302.59	0.705075	0.122189	0.00134826	0.203519	-0.0050998	0.765172
302.79	0.704387	0.130074	-0.0023899	0.203005	-0.0097267	0.765824
302.99	0.705666	0.125365	-0.0022702	0.200754	-0.0077567	0.765701
303.19	0.702798	0.120827	-0.0021756	0.203643	-0.0062823	0.762258
303.39	0.701166	0.126421	8.678e-05	0.204293	-0.0076572	0.765297
303.59	0.70444	0.12563	0.00657332	0.200384	-0.0044442	0.765847
303.79	0.70464	0.124034	0.00080168	0.20191	-0.0052865	0.765934
303.99	0.70592	0.127023	-0.0021795	0.198635	-0.0046895	0.768384
304.19	0.707559	0.127491	0.00244737	0.199614	-0.0052732	0.766272
304.39	0.703196	0.127388	7.367e-05	0.203183	-0.008994	0.767794
304.59	0.707501	0.126114	0.00651336	0.202313	-0.0077782	0.765325
304.79	0.705024	0.126535	0.00027096	0.19923	-0.0081991	0.763664
304.99	0.70571	0.125943	0.00764668	0.203682	-0.0090798	0.766709
305.19	0.704759	0.128159	-0.001693	0.201708	-0.0081624	0.764475
305.39	0.704935	0.127549	0.00189531	0.203699	-0.0060033	0.770095
305.59	0.70365	0.125854	0.0039717	0.197117	-0.0063031	0.762726
305.79	0.705934	0.123011	0.00055742	0.204937	-0.0090058	0.767672
305.99	0.707698	0.125469	-0.0021979	0.200864	-0.0038695	0.766403
306.19	0.704282	0.126798	0.00150156	0.202223	-0.0054597	0.771401
306.39	0.707234	0.124701	0.0041914	0.201226	-0.0045912	0.76571
306.59	0.704263	0.124173	0.00278032	0.199084	-0.0096644	0.765508
306.79	0.707721	0.123707	0.00033259	0.201626	-0.0092016	0.76919
306.99	0.707066	0.124302	0.00069642	0.203936	-0.0043876	0.764668
307.19	0.708443	0.121246	-0.0004454	0.201553	-0.0081454	0.7671
307.39	0.702574	0.126057	0.00709319	0.200443	-0.0068913	0.769244
307.59	0.704141	0.128174	0.0017252	0.198498	-0.0073547	0.773294
307.79	0.70532	0.121053	0.00179171	0.198852	-0.005012	0.76815
307.99	0.709212	0.122602	0.00082242	0.202602	-0.0040343	0.769563
308.19	0.706459	0.125813	-0.0003802	0.201809	-0.0061682	0.769192
308.39	0.707532	0.125993	0.00231707	0.203579	-0.0047272	0.768444
308.59	0.707489	0.12785	-0.0012258	0.204603	-0.00914	0.767834
308.79	0.708901	0.126533	0.00442922	0.200277	-0.0064063	0.771749
308.99	0.70497	0.127632	0.00322103	0.205028	-0.0065259	0.773346
309.19	0.709328	0.122336	0.0028075	0.200117	-0.0089408	0.769028
309.39	0.706177	0.124313	-0.0014334	0.20207	-0.0082455	0.773011
309.59	0.70515	0.124837	0.00184333	0.203681	-0.0048757	0.774368
309.79	0.703605	0.123971	-0.0020902	0.204005	-0.0071863	0.772629
309.99	0.706082	0.129668	0.00201034	0.203081	-0.0079887	0.769053
310.19	0.708226	0.129434	0.00308919	0.202622	-0.0053635	0.766665
310.39	0.705813	0.126615	-0.0006014	0.201285	-0.0077791	0.771247
310.59	0.705778	0.124481	0.00237417	0.201267	-0.007959	0.770026
310.79	0.704911	0.125626	-0.002377	0.202993	-0.0090176	0.774513
310.99	0.706919	0.122794	0.0002197	0.204709	-0.0077554	0.770553
311.19	0.704507	0.125956	0.00083518	0.202144	-0.010276	0.770516
311.39	0.703332	0.123012	0.0046649	0.201487	-0.0061336	0.773671
311.59	0.7066	0.122019	0.0003047	0.204972	-0.0071238	0.772599
311.79	0.706258	0.124815	0.00145626	0.201529	-0.0102707	0.775199
311.99	0.701687	0.123492	0.00105929	0.205254	-0.0068744	0.768551
312.19	0.707701	0.125141	0.00103974	0.202118	-0.0054447	0.773088
312.39	0.706767	0.128124	-0.0024982	0.202211	-0.0069702	0.770093
312.59	0.705072	0.127381	0.00301397	0.202778	-0.0034458	0.769981
312.79	0.710243	0.127254	-0.0009664	0.204064	-0.0070619	0.774163
312.99	0.702597	0.123496	0.00010538	0.200843	-0.0064473	0.767595
313.19	0.704851	0.126388	-0.0003706	0.204072	-0.0079151	0.774895
313.39	0.705445	0.123425	0.0045383	0.204532	-0.0066953	0.770885
313.59	0.705478	0.126143	0.00406003	0.202298	-0.0065805	0.77518
313.79	0.709434	0.123532	0.00198686	0.202435	-0.0074495	0.77563
313.99	0.705375	0.127487	0.00277328	0.199335	-0.0088065	0.776326
314.19	0.704063	0.127854	0.00327837	0.201632	-0.0075716	0.774045
314.39	0.703817	0.123929	-0.0002309	0.19849	-0.0086924	0.773172
314.59	0.706537	0.123692	-0.0016747	0.20144	-0.0062794	0.775713
314.79	0.705837	0.121574	0.00360107	0.204071	-0.0074782	0.777368
314.99	0.705958	0.123029	0.00110388	0.201422	-0.0079042	0.775491
315.19	0.707714	0.12712	0.00210237	0.201826	-0.0059864	0.773344
315.39	0.703317	0.128519	-0.0017092	0.206428	-0.0067066	0.774675
315.59	0.707152	0.123567	0.00093627	0.200179	-0.0063512	0.773447
315.79	0.708466	0.126714	0.00183594	0.2007	-0.007892	0.778828
315.99	0.70626	0.126491	0.00060117	0.201345	-0.009019	0.774829
316.19	0.703854	0.12844	0.00139761	0.200079	-0.002969	0.776754
316.39	0.704581	0.127159	-0.0001843	0.203463	-0.0053248	0.772507
316.59	0.702107	0.128375	0.00164437	0.203029	-0.0079597	0.777858
316.79	0.705564	0.123262	-0.0001218	0.201617	-0.0065509	0.772406
316.99	0.70679	0.126566	0.0017792	0.201987	-0.010039	0.77582
317.19	0.704535	0.130314	0.00486684	0.204135	-0.0091889	0.773827
317.39	0.704074	0.125989	0.00494337	0.202433	-0.0071879	0.780615
317.59	0.705366	0.125322	0.00506425	0.199533	-0.0051357	0.775946
317.79	0.70372	0.125009	0.00374758	0.202885	-0.0116202	0.77813
317.99	0.707612	0.124155	-0.0002056	0.201168	-0.0055456	0.775988
318.19	0.704684	0.130358	0.00068355	0.20054	-0.0090182	0.772972
318.39	0.704713	0.120282	0.00550008	0.20348	-0.0074076	0.774401
318.59	0.708985	0.125091	0.00072956	0.201531	-0.0050351	0.774252
318.79	0.708846	0.125336	-0.0006352	0.201275	-0.006139	0.777638
318.99	0.709935	0.125829	0.00159442	0.204826	-0.00792	0.773198
319.19	0.706315	0.126379	0.00146007	0.200874	-0.0060496	0.776606
319.39	0.703397	0.129946	0.00111723	0.202811	-0.007065	0.776677
319.59	0.70401	0.128431	0.00037837	0.202031	-0.0071665	0.777001
319.79	0.705083	0.127781	0.0014832	0.201632	-0.00699	0.778293
319.99	0.706236	0.127016	-0.0007504	0.202972	-0.0050678	0.77826
320.19	0.702482	0.129606	0.00820637	0.202243	-0.0055766	0.781747
320.39	0.706223	0.127864	0.00112414	0.202682	-0.0070658	0.778215
320.59	0.705233	0.127962	-0.0016484	0.199618	-0.0062488	0.783539
320.79	0.705208	0.122782	-0.0002991	0.200158	-0.0070188	0.778113
320.99	0.706185	0.125682	0.00058544	0.201916	-0.0080687	0.778071
321.19	0.708145	0.12251	-0.0024828	0.201855	-0.009299	0.780365
321.39	0.708569	0.123445	0.0066992	0.201279	-0.0064505	0.784591
321.59	0.704139	0.128151	0.00630045	0.206459	-0.0071893	0.779235
321.79	0.704155	0.126489	0.00329816	0.204071	-0.0058891	0.780172
321.99	0.705909	0.123846	0.00102079	0.201561	-0.0042198	0.782288
322.19	0.702415	0.126178	0.00292396	0.206387	-0.0111986	0.784575
322.39	0.707656	0.124612	0.0036931	0.202724	-0.0062558	0.782105
322.59	0.704171	0.122932	-0.0008605	0.204017	-0.0063178	0.775193
322.79	0.705846	0.126183	0.00341451	0.201122	-0.0071602	0.77907
322.99	0.70687	0.124768	-0.001189	0.201288	-0.0080867	0.781217
323.19	0.705661	0.127107	-0.000857	0.203374	-0.0064796	0.779103
323.39	0.706586	0.126386	0.00077772	0.203755	-0.0054561	0.779673
323.59	0.704162	0.1282	0.005247	0.201308	-0.0078295	0.779065
323.79	0.707825	0.122961	-0.0024797	0.201379	-0.0056005	0.779854
323.99	0.704827	0.127129	0.00211263	0.203683	-0.0075795	0.782392
324.19	0.70657	0.127492	-0.0008138	0.20096	-0.0073755	0.781306
324.39	0.706843	0.126328	-0.0011189	0.201159	-0.0049881	0.780281
324.59	0.708864	0.127815	0.00549376	0.200428	-0.0065611	0.775864
324.79	0.709648	0.12648	-0.0010204	0.203044	-0.0104042	0.781807
324.99	0.710887	0.124857	0.00245356	0.201963	-0.0069771	0.778085
325.19	0.704675	0.126358	-8.249e-05	0.201781	-0.0074861	0.78238
325.39	0.702956	0.121475	0.00153482	0.203397	-0.0080615	0.783054
325.59	0.70635	0.12706	0.00463033	0.201443	-0.0030416	0.781497
325.79	0.705166	0.124813	0.00085473	0.202005	-0.0099692	0.781753
325.99	0.7079	0.127564	0.00263929	0.201745	-0.0076198	0.783538
326.19	0.704426	0.126646	0.00314951	0.20295	-0.0079508	0.783741
326.39	0.706272	0.124481	-0.0030506	0.202867	-0.0079097	0.781436
326.59	0.707609	0.124096	-0.0002357	0.202573	-0.0089431	0.781559
326.79	0.706515	0.127914	-0.0020449	0.202237	-0.0078389	0.7854
326.99	0.70509	0.127867	0.0016017	0.202481	-0.009278	0.783267
327.19	0.708733	0.124183	0.00090206	0.200441	-0.0066555	0.782004
327.39	0.709107	0.127168	0.00077283	0.202287	-0.0051331	0.784056
327.59	0.703215	0.124634	-0.0004082	0.20412	-0.0060658	0.784855
327.79	0.704762	0.12443	-0.00181	0.198264	-0.0085173	0.785285
327.99	0.704758	0.129802	0.00282848	0.20532	-0.0088369	0.781746
328.19	0.706178	0.123284	-0.0004482	0.201977	-0.0078309	0.784333
328.39	0.703816	0.129996	0.00280952	0.200529	-0.0071589	0.785646
328.59	0.70628	0.124916	0.00155961	0.205458	-0.0065002	0.781917
328.79	0.708746	0.125095	0.0003854	0.20373	-0.0049471	0.784343
328.99	0.707794	0.12795	0.00223494	0.20371	-0.0081603	0.78413
329.19	0.707021	0.126204	0.00407123	0.202098	-0.0075072	0.78122
329.39	0.706922	0.126272	0.00219393	0.202436	-0.0052334	0.782459
329.59	0.703316	0.124231	0.00329018	0.202858	-0.0080466	0.785821
329.79	0.705127	0.127821	0.00136721	0.201932	-0.0081686	0.786308
329.99	0.704078	0.128956	-0.0017095	0.203975	-0.0098623	0.78419
330.19	0.70339	0.123795	-0.0015272	0.202711	-0.0060249	0.783567
330.39	0.70719	0.123729	0.0033462	0.204679	-0.0035307	0.787241
330.59	0.70746	0.127363	0.00134158	0.205161	-0.0088524	0.783841
330.79	0.701986	0.131921	0.00168741	0.203501	-0.0040331	0.787006
330.99	0.706454	0.124463	-0.0020754	0.200772	-0.0081973	0.785955
331.19	0.704875	0.126482	-0.0014733	0.200782	-0.009378	0.786167
331.39	0.706822	0.129406	0.00057149	0.199966	-0.0072246	0.785042
331.59	0.702787	0.131268	-0.0018073	0.199948	-0.0094667	0.783446
331.79	0.705439	0.125965	0.00016975	0.203117	-0.0052644	0.786541
331.99	0.709344	0.127434	-0.0005008	0.201831	-0.0068391	0.78442
332.19	0.707324	0.124007	0.00136685	0.200922	-0.0071924	0.788165
332.39	0.708	0.124596	0.00261843	0.203337	-0.0073465	0.7872
332.59	0.706045	0.125527	0.00025189	0.201079	-0.009492	0.790144
332.79	0.708811	0.126134	0.00347388	0.200942	-0.0052031	0.786003
332.99	0.705766	0.127249	0.00384343	0.203864	-0.0063856	0.786852
333.19	0.7037	0.127064	0.00043368	0.20325	-0.0099363	0.784705
333.39	0.704086	0.128308	0.00358331	0.204708	-0.0092504	0.788859
333.59	0.7055	0.12258	0.00037432	0.199947	-0.0099424	0.787105
333.79	0.705386	0.126956	-0.0026875	0.203174	-0.0108833	0.787614
333.99	0.704678	0.127104	0.00180256	0.204571	-0.0090416	0.788699
334.19	0.706802	0.130179	-0.0015172	0.202881	-0.0076323	0.787714
334.39	0.706313	0.122822	0.00418568	0.201614	-0.009085	0.784896
334.59	0.707224	0.125896	0.00092983	0.203146	-0.0071773	0.789645
334.79	0.70196	0.127558	0.00442934	0.201092	-0.0086767	0.785574
334.99	0.707448	0.123228	0.0056299	0.201458	-0.0090303	0.785704
335.19	0.704605	0.126649	-0.0007789	0.201233	-0.0087015	0.791487
335.39	0.707216	0.127358	0.0022366	0.203138	-0.0107583	0.789273
335.59	0.70279	0.128411	-0.0005937	0.200858	-0.00367	0.788319
335.79	0.703916	0.129847	-0.0031489	0.202068	-0.0058104	0.789126
335.99	0.706231	0.126826	0.00368106	0.201519	-0.0091285	0.786487
336.19	0.704671	0.124498	-0.0015743	0.202347	-0.0069971	0.788911
336.39	0.708935	0.12211	-0.0011493	0.203369	-0.0082615	0.787315
336.59	0.707086	0.126551	-0.0006388	0.203684	-0.0067683	0.788351
336.79	0.705158	0.129582	-0.0008279	0.204722	-0.0074577	0.786625
336.99	0.709619	0.125484	0.00128341	0.203887	-0.0097529	0.787058
337.19	0.707309	0.125102	-0.0022291	0.200027	-0.0092034	0.789342
337.39	0.707966	0.12799	0.00196397	0.203861	-0.0094519	0.789365
337.59	0.706853	0.125497	-0.0037733	0.203259	-0.006653	0.790442
337.79	0.705184	0.12661	-0.0003873	0.205864	-0.0071599	0.788324
337.99	0.704974	0.127105	0.00115919	0.203155	-0.0065487	0.794892
338.19	0.705709	0.128098	0.00113785	0.201835	-0.0109246	0.787808
338.39	0.709874	0.125986	0.00090849	0.203903	-0.0076419	0.788473
338.59	0.706882	0.130409	-0.0024241	0.201929	-0.009956	0.789925
338.79	0.708198	0.126636	0.00220406	0.202867	-0.0072067	0.786387
338.99	0.705803	0.123487	-9.501e-05	0.202614	-0.0053625	0.790894
339.19	0.706256	0.13205	0.00050366	0.202947	-0.009118	0.791353
339.39	0.7051	0.123877	-0.0011919	0.202301	-0.0090565	0.78955
339.59	0.708315	0.128601	3.099e-05	0.201574	-0.0061618	0.788273
339.79	0.705685	0.125108	-0.0021926	0.204763	-0.0086024	0.791038
339.99	0.703679	0.12598	0.0023601	0.202284	-0.0094247	0.792371
340.19	0.709564	0.127606	-0.0044259	0.202198	-0.0112137	0.793123
340.39	0.712912	0.125383	-0.0022316	0.201716	-0.0098719	0.788106
340.59	0.705644	0.127359	0.00174332	0.201685	-0.0057119	0.791487
340.79	0.70701	0.123938	-0.0008764	0.202218	-0.006529	0.79168
340.99	0.706533	0.124459	-0.0016065	0.20131	-0.0042124	0.792045
341.19	0.704239	0.126809	0.00161493	0.199814	0.00523323	0.794159
341.39	0.705065	0.129128	-0.0005063	0.202403	-0.0058631	0.791895
341.59	0.705963	0.127918	0.0005219	0.202737	-0.0075541	0.790775
341.79	0.70793	0.125531	0.00143921	0.198355	-0.0104122	0.794966
341.99	0.705435	0.124625	0.00133586	0.203518	-0.0081891	0.792617
342.19	0.707451	0.122546	0.00065076	0.198858	-0.0069315	0.791212
342.39	0.710616	0.118185	0.00204372	0.204745	-0.0096027	0.791781
342.59	0.707824	0.126447	0.00216043	0.201872	-0.006094	0.792231
342.79	0.70593	0.124908	-0.0006591	0.201747	-0.0099228	0.794923
342.99	0.705195	0.128553	0.00223851	0.202162	-0.0083069	0.792368
343.19	0.704948	0.122945	0.00526929	0.200007	-0.0123113	0.79126
343.39	0.708576	0.125449	0.00035644	0.202191	-0.0093488	0.797794
343.59	0.703905	0.124331	-0.0011774	0.200713	-0.0093749	0.794541
343.79	0.710446	0.127637	-0.0005003	0.204829	-0.0075865	0.79478
343.99	0.706657	0.124975	0.00132036	0.203565	-0.0071385	0.796515
344.19	0.707851	0.126311	-0.0029429	0.2054	-0.0081973	0.794013
344.39	0.706224	0.12534	-0.0025561	0.201532	-0.0069408	0.792484
344.59	0.70386	0.124154	0.00191486	0.198719	-0.0011081	0.79361
344.79	0.708956	0.125703	0.00241363	0.199224	-0.0121347	0.793938
344.99	0.706982	0.125049	-0.000507	0.202045	-0.011475	0.792957
345.19	0.706591	0.126456	0.00410676	0.20284	-0.006181	0.799553
345.39	0.706461	0.127214	0.00027287	0.19912	-0.007414	0.794848
345.59	0.708138	0.125462	-0.002867	0.201448	-0.0112084	0.79205
345.79	0.705621	0.127515	0.00362813	0.198667	-0.0056952	0.7947
345.99	0.706382	0.124178	0.0043968	0.201979	-0.0068114	0.791437
346.19	0.707218	0.125552	0.0005523	0.202901	-0.0017935	0.79291
346.39	0.710532	0.126384	0.00295138	0.200048	-0.008584	0.793663
346.59	0.707116	0.12272	-0.0014093	0.20269	-0.0070438	0.795466
346.79	0.705108	0.120577	0.00351357	0.20035	-0.0064788	0.798827
346.99	0.705297	0.126683	0.00203204	0.202873	-0.0079396	0.794715
347.19	0.709724	0.125829	0.00184238	0.203852	-0.0062513	0.793512
347.39	0.703838	0.126121	0.00477934	0.197891	-0.0095152	0.794884
347.59	0.706932	0.123051	0.00056148	0.199919	-0.0098682	0.7974
347.79	0.709318	0.127158	0.00220108	0.203602	-0.0067189	0.794094
347.99	0.707528	0.124358	0.00063133	0.201896	-0.0073243	0.792395
348.19	0.706399	0.124074	-0.0012806	0.201487	-0.0098594	0.795199
348.39	0.708807	0.126579	8.702e-05	0.203079	-0.0091496	0.795392
348.59	0.704534	0.127868	0.00295389	0.202946	-0.009622	0.79351
348.79	0.706759	0.123164	0.00258982	0.201376	-0.0041516	0.795537
348.99	0.708021	0.120324	0.00238836	0.205515	-0.0061976	0.793323
349.19	0.709114	0.125014	0.00608003	0.204575	-0.0072899	0.796094
349.39	0.705897	0.127112	-0.0031909	0.204537	-0.0067859	0.798303
349.59	0.708711	0.127431	-0.0025145	0.202708	-0.0088343	0.795945
349.79	0.708972	0.12409	-1.55e-05	0.201618	-0.0108394	0.798548
349.99	0.70527	0.123746	-0.0009549	0.202321	-0.0080526	0.798244
350.19	0.70434	0.124482	0.00149202	0.204319	-0.009396	0.798897
350.39	0.704515	0.126074	0.00078237	0.204137	-0.0092823	0.798459
350.59	0.707372	0.124829	-0.001618	0.198413	-0.0077354	0.798316
350.79	0.711999	0.132325	0.00452423	0.200492	-0.0087412	0.797428
350.99	0.71226	0.122882	-0.0016862	0.201604	-0.0065097	0.800929
351.19	0.705256	0.12984	0.00091505	0.204103	-0.0052431	0.796868
351.39	0.707057	0.130712	0.00075066	0.202725	-0.0081797	0.798576
351.59	0.709171	0.123693	-0.002402	0.205149	-0.0051049	0.799179
351.79	0.702184	0.123263	0.00512397	0.206192	-0.0099453	0.801488
351.99	0.705741	0.118682	0.00016498	0.20445	-0.0065446	0.799687
352.19	0.707458	0.132272	0.00129402	0.202723	-0.0123916	0.798821
352.39	0.704881	0.12603	-0.0023177	0.20508	-0.0065892	0.796683
352.59	0.702214	0.127172	0.00311863	0.203763	-0.0094497	0.796576
352.79	0.708906	0.124961	0.00433052	0.202038	-0.0068687	0.799173
352.99	0.705242	0.125758	0.00043452	0.202996	-0.010005	0.799928
353.19	0.705644	0.121245	0.00354755	0.203291	-0.0074464	0.801076
353.39	0.708352	0.127139	0.00038242	0.20075	-0.0072642	0.798254
353.59	0.707475	0.130327	-0.0081471	0.204024	-0.0111636	0.796285
353.79	0.704131	0.127779	-0.0008122	0.200001	-0.007862	0.796111
353.99	0.708008	0.122864	-0.0025996	0.203151	-0.0083525	0.799694
354.19	0.708829	0.125797	0.00088036	0.201187	-0.0079336	0.800022
354.39	0.704803	0.124322	0.00199711	0.198478	-0.0075205	0.800543
354.59	0.707838	0.122657	0.00244355	0.200955	-0.0096027	0.798032
354.79	0.705225	0.125307	-0.0002829	0.201824	-0.0093923	0.802582
354.99	0.708101	0.121394	0.00033712	0.202438	-0.0082081	0.80114
355.19	0.705637	0.123188	0.00017583	0.205889	-0.0083688	0.801975
355.39	0.705147	0.126151	0.00350439	0.203805	-0.0071452	0.800209
355.59	0.706467	0.12566	0.00211954	0.204013	-0.0071393	0.801671
355.79	0.705549	0.122981	-0.0025001	0.202741	-0.0086628	0.803308
355.99	0.70886	0.125201	0.00139332	0.20445	-0.0048204	0.801246
356.19	0.708749	0.128079	-0.0002818	0.199362	-0.0061095	0.801219
356.39	0.706487	0.126191	0.00172877	0.201661	-0.0062278	0.80299
356.59	0.706799	0.124772	-0.0034368	0.201773	-0.0046464	0.806032
356.79	0.706441	0.122332	-0.0011897	0.202284	-0.0092949	0.804904
356.99	0.707004	0.121493	-0.001618	0.202612	-0.0082288	0.804749
357.19	0.709407	0.126177	0.00194383	0.199039	-0.010947	0.80111
357.39	0.709996	0.125421	0.00302255	0.200755	-0.0099794	0.799442
357.59	0.704082	0.126404	-0.0017853	0.205068	-0.0092272	0.800413
357.79	0.708645	0.12625	0.00122249	0.202197	-0.0086477	0.804603
357.99	0.703949	0.124661	7.391e-05	0.205434	-0.0076842	0.800778
358.19	0.707253	0.121023	0.00254607	0.202241	-0.0060731	0.804659
358.39	0.705177	0.126807	0.006832	0.203398	-0.0080751	0.804067
358.59	0.710375	0.129564	0.00124931	0.205327	-0.0118287	0.800309
358.79	0.706688	0.125649	0.00175834	0.205777	-0.0096975	0.805284
358.99	0.708104	0.126588	0.00365925	0.200861	-0.006447	0.803253
359.19	0.704882	0.126427	0.00089562	0.203802	-0.006722	0.805318
359.39	0.708616	0.125441	-0.0021271	0.203094	-0.0094221	0.803895
359.59	0.707197	0.128691	-0.0015289	0.200064	-0.0062195	0.80564
359.79	0.707415	0.124328	0.00123131	0.203786	-0.0066396	0.805562
359.99	0.707524	0.124978	0.00041819	0.199444	-0.009223	0.803485
360.19	0.708631	0.125796	-0.0005381	0.203631	-0.0061066	0.805283
360.39	0.706988	0.128265	0.00386798	0.198174	-0.0102222	0.801116
360.59	0.707075	0.124494	0.00647163	0.205145	-0.0130546	0.800872
360.79	0.708336	0.128284	-0.0023662	0.201269	-0.0091787	0.804074
360.99	0.701455	0.125862	-0.0024722	0.20316	-0.0084976	0.802866
361.19	0.708549	0.126902	-3.851e-05	0.198997	-0.0107626	0.803239
361.39	0.710356	0.124759	0.00191593	0.201041	-0.0080913	0.801302
361.59	0.711905	0.122644	0.00301325	0.203747	-0.0112966	0.803593
361.79	0.7093	0.126643	0.00694358	0.20076	-0.0060175	0.799103
361.99	0.704727	0.122806	0.00050914	0.202713	-0.0076122	0.80515
362.19	0.703667	0.124164	0.00309825	0.200422	-0.0064007	0.806293
362.39	0.708432	0.127593	0.00278068	0.204136	-0.0091049	0.808804
362.59	0.705116	0.128329	-0.0009179	0.202394	-0.0099799	0.803624
362.79	0.706222	0.123802	0.00188363	0.204085	-0.0111055	0.80559
362.99	0.709689	0.125337	-0.0026192	0.200735	-0.0056764	0.805498
363.19	0.708606	0.12419	0.00318885	0.203671	-0.0094193	0.806932
363.39	0.70592	0.128431	-0.0006224	0.200588	-0.0051885	0.809193
363.59	0.705584	0.124661	0.00267529	0.198417	-0.0092224	0.807925
363.79	0.707003	0.127357	0.00131345	0.200635	-0.0083579	0.807252
363.99	0.706872	0.127942	0.00146079	0.20319	-0.0093385	0.8055
364.19	0.70628	0.125354	0.00099659	0.202934	-0.0092675	0.807496
364.39	0.707155	0.12598	0.00054133	0.204925	-0.0064591	0.805861
364.59	0.704671	0.128376	-0.0002972	0.202831	-0.0096317	0.810847
364.79	0.703928	0.129115	0.00263405	0.203016	-0.0073407	0.806762
364.99	0.708699	0.129691	-0.0004199	0.20174	-0.0088431	0.809924
365.19	0.704248	0.123415	-0.0029669	0.204491	-0.0096955	0.80581
365.39	0.702615	0.121854	0.00284898	0.202434	-0.0079447	0.803958
365.59	0.704333	0.126478	-2.48e-05	0.201455	-0.0102252	0.806534
365.79	0.706618	0.127747	-0.0013979	0.201248	-0.0087421	0.803774
365.99	0.708361	0.124539	-0.0018834	0.204207	-0.0097985	0.806036
366.19	0.706388	0.123939	-0.0001793	0.204252	-0.0069922	0.808359
366.39	0.708841	0.125834	0.00162375	0.200167	-0.0097346	0.807233
366.59	0.709378	0.124842	-0.0020812	0.20129	-0.0063938	0.810338
366.79	0.71183	0.127709	0.0012114	0.20445	-0.0080709	0.809775
366.99	0.70426	0.127223	-0.0008336	0.203437	-0.0071671	0.805896
367.19	0.707314	0.123928	0.0037359	0.200719	-0.0085527	0.807163
367.39	0.705912	0.125265	0.00186312	0.20376	-0.009922	0.810677
367.59	0.707885	0.123524	-0.0010585	0.203173	-0.009953	0.808312
367.79	0.703239	0.126624	-0.0003264	0.204654	-0.0072796	0.810343
367.99	0.710482	0.126699	-0.0011921	0.201307	-0.0094262	0.809562
368.19	0.708297	0.127795	0.00139594	0.203257	-0.0079882	0.806188
368.39	0.706571	0.123178	0.00113106	0.206928	-0.0090579	0.807304
368.59	0.707299	0.125407	-0.0027732	0.204782	-0.0047327	0.808133
368.79	0.708774	0.128337	-0.001058	0.203537	-0.0112881	0.80787
368.99	0.70798	0.124861	0.00115061	0.203346	-0.0070162	0.812348
369.19	0.708832	0.128249	0.00065935	0.203282	-0.0103302	0.809185
369.39	0.70359	0.127865	-0.0003184	0.200119	-0.0130578	0.809013
369.59	0.706239	0.124074	0.00269926	0.202427	-0.0086538	0.808074
369.79	0.704836	0.126642	0.00265443	0.202761	-0.0068189	0.814315
369.99	0.709917	0.128231	0.00145733	0.204505	-0.0097958	0.809884
370.19	0.704582	0.121244	0.00364661	0.19963	-0.0063599	0.808974
370.39	0.706453	0.128145	0.00374412	0.204252	-0.0109187	0.811486
370.59	0.704638	0.124242	-0.0034546	0.205096	-0.0070108	0.809343
370.79	0.706058	0.125643	0.00223541	0.202322	-0.008538	0.808154
370.99	0.709744	0.12655	-0.0008999	0.201062	-0.0084313	0.807477
371.19	0.710405	0.126771	-0.0002768	0.20243	-0.0108794	0.809949
371.39	0.707065	0.126743	-0.001576	0.204611	-0.0117398	0.807684
371.59	0.709633	0.129325	0.00318777	0.201209	-0.0094785	0.811087
371.79	0.708099	0.129256	0.00329626	0.201643	-0.0092234	0.812348
371.99	0.706105	0.124265	-0.0016813	0.203827	-0.0091625	0.809116
372.19	0.709141	0.125602	0.00243461	0.205301	-0.007882	0.811583
372.39	0.707056	0.128928	-0.0005101	0.202034	-0.0109742	0.810897
372.59	0.706666	0.130045	-0.0006487	0.201326	-0.0063301	0.808692
372.79	0.707051	0.130013	0.00348687	0.207726	-0.0095107	0.812748
372.99	0.706607	0.12422	0.00418162	0.203644	-0.007636	0.81036
373.19	0.708902	0.125159	-0.0023706	0.20508	-0.0104482	0.815144
373.39	0.70805	0.125881	0.00051749	0.203125	-0.0112547	0.811986
373.59	0.706241	0.123089	0.00091243	0.206546	-0.0118681	0.810136
373.79	0.706486	0.124679	-0.0015415	0.20076	-0.0107747	0.810802
373.99	0.705697	0.125296	-0.0017463	0.201955	-0.0074826	0.809437
374.19	0.707341	0.124556	-0.0001074	0.203112	-0.0104348	0.813748
374.39	0.710656	0.121145	0.00216424	0.200565	-0.0092273	0.814266
374.59	0.70463	0.126757	-0.0012959	0.200902	-0.0062918	0.81241
374.79	0.70814	0.125818	0.00150299	0.198698	-0.0055226	0.815159
375	0.70675	0.125634	0.00208902	0.20365	-0.0070721	0.812513
375.19	0.705562	0.125238	0.00072551	0.203327	-0.006837	0.815696
375.39	0.707539	0.124707	0.0025233	0.207996	-0.0084752	0.812424
375.59	0.706632	0.127861	0.00373864	0.204343	-0.0082501	0.813015
375.79	0.705239	0.127987	-0.0015249	0.203129	-0.0054359	0.815963
375.99	0.706994	0.128865	0.00330973	0.199127	-0.0072176	0.8161
376.19	0.705351	0.123983	0.00099611	0.202312	-0.0069435	0.815302
376.39	0.707155	0.122077	-0.0008467	0.205623	-0.0080309	0.80904
376.59	0.705285	0.123535	0.00254345	0.200646	-0.0093473	0.813088
376.79	0.709908	0.124346	0.0048753	0.20224	-0.0111266	0.814556
376.99	0.706295	0.122108	0.00103903	0.19846	-0.0110145	0.814753
377.19	0.708255	0.120084	0.00208187	0.205528	-0.008946	0.813974
377.39	0.709621	0.122967	0.00395954	0.203569	-0.0048943	0.815137
377.59	0.707584	0.126918	-0.0043478	0.201452	-0.0077078	0.81477
377.79	0.709085	0.126102	6.795e-05	0.205593	-0.0105473	0.815015
377.99	0.71	0.11858	0.00185859	0.199795	-0.0110576	0.809878
378.19	0.707134	0.124862	2.587e-05	0.201923	-0.0067363	0.810485
378.39	0.706352	0.12603	0.00291359	0.199352	-0.0104126	0.820082
378.59	0.708835	0.123622	0.00155151	0.201076	-0.0045128	0.816043
378.79	0.710673	0.126287	-0.0019398	0.204021	-0.0068811	0.815407
378.99	0.707679	0.124586	-0.0009986	0.203621	-0.0047975	0.81551
379.19	0.711472	0.125064	-0.0043372	0.204687	-0.0085318	0.819943
379.39	0.71039	0.122573	0.0021944	0.201832	-0.0086773	0.813228
379.59	0.70656	0.129511	0.00265205	0.203565	-0.0090498	0.817934
379.79	0.710613	0.123159	0.0020448	0.20255	-0.0100188	0.814295
379.99	0.706318	0.12146	0.00080752	0.20274	-0.0064654	0.811251
380.19	0.708367	0.124471	0.00314176	0.202267	-0.00717	0.82003
380.39	0.707224	0.123455	-0.0033	0.202441	-0.0105183	0.812927
380.59	0.705092	0.125237	0.00351751	0.202664	-0.0106648	0.813518
380.79	0.704077	0.126158	-0.0013516	0.200335	-0.0056068	0.814873
380.99	0.705746	0.126794	0.00496972	0.200837	-0.007349	0.818556
381.19	0.705471	0.125177	0.00129282	0.200771	-0.0097485	0.815235
381.39	0.708407	0.126458	0.00166225	0.202243	-0.0073248	0.814215
381.59	0.708178	0.123034	-0.0015307	0.202347	-0.007565	0.820015
381.79	0.709206	0.121684	-0.0017986	0.199901	-0.011031	0.815763
381.99	0.709246	0.122559	0.00766969	0.200759	-0.0094543	0.816205
382.19	0.703896	0.120952	-0.0019245	0.201599	-0.0075524	0.815747
382.39	0.704586	0.124799	0.00178111	0.205926	-0.0122795	0.818212
382.59	0.706287	0.123349	0.00149035	0.197774	-0.009788	0.816149
382.79	0.707398	0.127305	0.00403666	0.202556	-0.0074762	0.817318
382.99	0.707515	0.125932	0.00031793	0.20481	-0.006421	0.813402
383.19	0.70799	0.121494	0.00236905	0.200358	-0.0062274	0.817957
383.39	0.708568	0.127056	0.00575125	0.200861	-0.009805	0.818996
383.59	0.702912	0.127608	0.00323987	0.199322	-0.0108813	0.815973
383.79	0.707563	0.122668	0.00314021	0.198661	-0.0091782	0.820154
383.99	0.706754	0.125729	-0.0001686	0.203505	-0.0071596	0.816036
384.19	0.704652	0.128638	0.00187957	0.204129	-0.0112211	0.821061
384.39	0.707052	0.124288	0.00162375	0.201884	-0.0099051	0.819306
384.59	0.707384	0.125645	0.00262117	0.200738	-0.0044046	0.818703
384.79	0.707463	0.124702	0.00198567	0.201688	-0.0084382	0.815985
384.99	0.705886	0.122731	0.00187695	0.199476	-0.007077	0.819442
385.19	0.707709	0.122989	0.00169051	0.203252	-0.0108308	0.818624
385.39	0.708119	0.124525	-0.004314	0.201269	-0.0061686	0.816538
385.59	0.705631	0.126013	-0.002685	0.205965	-0.0121928	0.825311
385.79	0.704544	0.126952	0.00341785	0.201694	-0.0062249	0.818891
385.99	0.705675	0.124595	-0.0035371	0.201389	-0.005479	0.819548
386.19	0.707045	0.122565	0.00109112	0.201169	-0.0071642	0.817193
386.39	0.706538	0.126518	0.002792	0.200321	-0.0113615	0.823316
386.59	0.709192	0.12494	-0.0004175	0.202429	-0.0055498	0.819025
386.79	0.704643	0.124927	-0.0001997	0.203031	-0.0069413	0.818992
386.99	0.709787	0.121532	0.00093245	0.202011	-0.0098791	0.817448
387.19	0.709583	0.126319	0.0020287	0.204293	-0.0056063	0.821455
387.39	0.707723	0.125158	-0.0008706	0.200427	-0.0079733	0.822802
387.59	0.707671	0.126679	0.00463164	0.201996	-0.0126779	0.820063
387.79	0.709091	0.120176	-0.0028731	0.200948	-0.0100791	0.817845
387.99	0.708081	0.127316	0.00015891	0.202302	-0.0090438	0.819748
388.19	0.708845	0.127765	0.00280166	0.201905	-0.0051292	0.817749
388.39	0.707892	0.124649	-0.0007265	0.202032	-0.0083795	0.819853
388.59	0.704905	0.126515	-0.0007472	0.204191	-0.0088656	0.821456
388.79	0.710051	0.126629	-0.0028366	0.202875	-0.008706	0.820073
388.99	0.708397	0.125697	0.00037599	0.204276	-0.0113441	0.818713
389.19	0.707218	0.125757	0.00099254	0.200667	-0.0112326	0.818252
389.39	0.704427	0.128706	0.00287735	0.202796	-0.0075003	0.822674
389.59	0.708857	0.126543	0.00333881	0.202788	-0.0095379	0.823119
389.79	0.705439	0.126255	-0.0024067	0.202132	-0.0065907	0.821404
389.99	0.708101	0.126583	-0.0048706	0.201456	-0.0058414	0.819642
390.19	0.705279	0.125482	0.00074148	0.200845	-0.0092589	0.825879
390.39	0.705433	0.121695	0.00627589	0.202305	-0.0047761	0.822509
390.59	0.706577	0.127955	0.00339675	0.202802	-0.0099828	0.822323
390.79	0.706967	0.12617	0.00338983	0.20002	-0.006804	0.824281
390.99	0.708907	0.121125	-0.0010779	0.199374	-0.0118598	0.820283
391.19	0.707827	0.128294	0.00490272	0.201827	-0.008931	0.824006
391.39	0.709462	0.125521	-0.0001862	0.203727	-0.0100625	0.823359
391.59	0.70855	0.126267	0.00065529	0.201918	-0.008495	0.823749
391.79	0.706072	0.126398	-0.000677	0.202488	-0.0090507	0.822036
391.99	0.708049	0.12706	-0.0006577	0.202448	-0.0091001	0.818789
392.19	0.702404	0.122421	0.00547981	0.20321	-0.0110854	0.82423
392.39	0.706674	0.126194	0.00165272	0.204344	-0.0073641	0.82567
392.59	0.707162	0.12601	0.00064707	0.200633	-0.0087209	0.821826
392.79	0.707823	0.126779	-0.0001761	0.200198	-0.0066289	0.820839
392.99	0.705804	0.127556	-0.0054939	0.203539	-0.0082091	0.822079
393.19	0.709887	0.127978	0.00399935	0.199128	-0.0086442	0.823688
393.4	0.707675	0.128956	0.00093925	0.202769	-0.010021	0.826284
393.59	0.710121	0.127954	0.00276399	0.204305	-0.010346	0.818791
393.79	0.710302	0.124557	0.0008465	0.203434	-0.0072998	0.820486
393.99	0.708795	0.125571	-0.0033752	0.198839	-0.0097583	0.82406
394.19	0.710296	0.128813	-0.00024	0.202724	-0.0075829	0.821799
394.39	0.705817	0.122943	0.00102019	0.202577	-0.0073416	0.825139
394.59	0.711176	0.126938	-0.0016159	0.205617	-0.0071378	0.818156
394.79	0.705788	0.126478	-0.0027345	0.201153	-0.0103188	0.824574
394.99	0.701837	0.129735	-0.0030174	0.200959	-0.010129	0.820881
395.19	0.70866	0.128519	-0.0019332	0.200966	-0.0088058	0.821433
395.39	0.706902	0.120592	-0.001501	0.203738	-0.0072309	0.82686
395.59	0.708768	0.128824	-0.0004472	0.199279	-0.0100157	0.823723
395.79	0.706101	0.127429	8.345e-05	0.204414	-0.0012993	0.823227
395.99	0.711278	0.124899	-0.0026593	0.203038	-0.0084142	0.829201
396.19	0.707206	0.123991	0.00237167	0.200236	-0.0100669	0.826156
396.39	0.709124	0.124258	-0.0033226	0.19932	-0.0096596	0.823571
396.59	0.705266	0.123947	0.00079036	0.204486	-0.0082341	0.825723
396.79	0.704089	0.124275	-0.0040131	0.202265	-0.0101125	0.82398
396.99	0.705376	0.126604	0.00500488	0.205061	-0.0096255	0.822461
397.19	0.704744	0.12215	0.00041652	0.202946	-0.0104738	0.826282
397.39	0.704988	0.128527	0.00061965	0.202019	-0.0090093	0.825353
397.59	0.709398	0.122932	-0.0016885	0.198586	-0.0124316	0.826585
397.79	0.710045	0.123573	-0.0013534	0.201467	-0.007553	0.828589
397.99	0.709422	0.126672	0.00011468	0.200675	-0.0088291	0.823748
398.19	0.706324	0.128288	0.00095248	0.205185	-0.0123545	0.823197
398.39	0.706451	0.126928	0.00258386	0.199762	-0.0069708	0.826793
398.59	0.70549	0.131283	0.00341344	0.203277	-0.0135742	0.824184
398.79	0.709715	0.124172	-0.0045388	0.20164	-0.0095943	0.827067
398.99	0.709303	0.131086	0.00389588	0.204221	-0.0106221	0.828683
399.19	0.710019	0.128916	-0.0013658	0.205667	-0.0106525	0.824935
399.39	0.710126	0.12559	0.00509524	0.204555	-0.0074331	0.829153
399.59	0.70818	0.129523	0.00059318	0.202529	-0.0117737	0.829644
[truncated: 8,001 more rows]

## Sheet: Fig 3b(ii)
Time (s)	FICDH363A	+ E105R	+ K124E	+ H131A	+ K124E-H131A	+ TPROx
0	0	0	0	0	0	0
0.19	0.00185919	0.00043225	0.00247407	0.00322014	0.0008111	0.00347841
0.39	0.00355327	0.00496137	0.003093	0.00296229	0.00059402	0.00806976
0.59	0.0140613	0.0102885	0.00493157	0.00987458	0.00668752	0.0136721
0.79	0.0105343	0.010483	0.00636697	0.010927	0.0069009	0.0132381
0.99	0.0171783	0.0149949	0.00596893	0.0153055	0.00342607	0.018558
1.19	0.0176058	0.0140812	0.00698054	0.019119	0.00764358	0.023152
1.39	0.0200211	0.0154822	0.00592923	0.0207198	0.00691902	0.0237269
1.59	0.0261408	0.0195239	0.00917518	0.0243815	0.00741577	0.0248319
1.79	0.0265092	0.0216169	0.0096693	0.0255466	0.00652766	0.0309644
1.99	0.036212	0.0245677	0.00767338	0.0269393	0.00516081	0.0338845
2.19	0.0371692	0.0245678	0.00696027	0.0318223	0.00311625	0.0381666
2.39	0.0436593	0.0309273	0.0090121	0.0344013	0.00939011	0.0405475
2.59	0.0420048	0.0294546	0.0113034	0.0413611	0.00471365	0.0469166
2.79	0.0466782	0.0345713	0.00890791	0.0436711	0.0123599	0.0466442
2.99	0.0495801	0.0406492	0.0143515	0.0436315	0.00693166	0.0507181
3.19	0.0586091	0.0374235	0.0118993	0.0471671	0.00859534	0.0554476
3.39	0.0534151	0.0324435	0.0147356	0.0474719	0.00721526	0.0557792
3.59	0.0592961	0.0394284	0.00688112	0.0540485	0.0131713	0.0622013
3.79	0.0660669	0.0437788	0.0133983	0.0555352	0.00874042	0.0609218
3.99	0.0663025	0.0446483	0.0174862	0.0591853	0.0102299	0.0688071
4.2	0.0717573	0.047592	0.0147704	0.0597993	0.0099777	0.0671259
4.4	0.0736935	0.0498171	0.0171047	0.0642362	0.00828027	0.0760778
4.59	0.0784222	0.0496497	0.0205538	0.0679675	0.00842321	0.0810987
4.79	0.0863539	0.0537219	0.0142758	0.0702444	0.00960743	0.0791374
4.99	0.0847013	0.0568566	0.0166779	0.0708134	0.00821912	0.081906
5.19	0.0879044	0.0572804	0.0171472	0.0745082	0.0118358	0.0864086
5.39	0.0915276	0.0545033	0.0200352	0.0790315	0.00812602	0.0888125
5.59	0.0984982	0.0593568	0.0176231	0.0829983	0.0106761	0.0934955
5.79	0.103117	0.0568929	0.018544	0.083208	0.0121788	0.095812
5.99	0.0992538	0.0619028	0.0183868	0.0822148	0.0135064	0.0984455
6.19	0.10351	0.0678492	0.0204433	0.0870655	0.00849545	0.104265
6.39	0.108552	0.0695589	0.0183601	0.0884733	0.0112719	0.100574
6.59	0.112041	0.0644413	0.0198051	0.0973649	0.010123	0.107902
6.79	0.113453	0.0752878	0.0235744	0.0957883	0.0107564	0.11394
6.99	0.114928	0.0764251	0.0222999	0.0962158	0.0111197	0.112909
7.19	0.119935	0.0779973	0.0220344	0.10106	0.00781297	0.115278
7.39	0.124657	0.0751505	0.0229743	0.103756	0.0137644	0.119971
7.59	0.125998	0.0768198	0.0253468	0.108707	0.0134721	0.128676
7.79	0.131013	0.0804646	0.0216854	0.112597	0.0114173	0.126642
7.99	0.131999	0.0835834	0.0201994	0.110429	0.012869	0.131649
8.19	0.13522	0.0894196	0.0261407	0.112844	0.0133629	0.131316
8.39	0.137045	0.0857842	0.0223151	0.118752	0.0107474	0.135306
8.59	0.143449	0.0898883	0.0263605	0.118748	0.0131249	0.140694
8.79	0.150012	0.0849708	0.0278373	0.121362	0.0142584	0.145621
8.99	0.148619	0.0897266	0.0258583	0.124517	0.0115813	0.146767
9.19	0.149969	0.0904049	0.0243133	0.128043	0.0098747	0.147691
9.39	0.152451	0.0932829	0.0286211	0.132901	0.00962031	0.148697
9.59	0.160449	0.0988318	0.026821	0.13207	0.0100834	0.154582
9.79	0.156102	0.0985327	0.0289557	0.134947	0.0120974	0.157803
9.99	0.160254	0.100269	0.0279652	0.138589	0.0144364	0.1575
10.2	0.163012	0.103086	0.0264698	0.140548	0.0134723	0.16188
10.4	0.166845	0.102068	0.032599	0.141488	0.0157212	0.162793
10.59	0.172715	0.104496	0.0296203	0.144648	0.0127231	0.168988
10.79	0.176414	0.107475	0.0253024	0.145494	0.0107472	0.16742
10.99	0.17659	0.111085	0.0295373	0.150544	0.0120719	0.172125
11.2	0.178358	0.111362	0.0317577	0.151839	0.00937938	0.182808
11.4	0.185123	0.114687	0.0311097	0.153616	0.0144475	0.180879
11.59	0.186802	0.11384	0.0335742	0.153713	0.0119108	0.179529
11.79	0.190547	0.115515	0.0317742	0.159778	0.0154982	0.184101
11.99	0.19304	0.120049	0.0353725	0.158704	0.013898	0.1906
12.2	0.19255	0.121599	0.0343391	0.161576	0.0148325	0.192862
12.4	0.197227	0.119031	0.0342008	0.163795	0.0111375	0.190722
12.59	0.201909	0.123555	0.0322702	0.168607	0.011628	0.197354
12.79	0.203732	0.126698	0.0388011	0.170964	0.0177414	0.199859
12.99	0.209384	0.128378	0.0366367	0.17266	0.0113745	0.200961
13.2	0.20833	0.129199	0.0338869	0.174709	0.0116998	0.204538
13.4	0.213152	0.129589	0.0356259	0.17777	0.0150163	0.206902
13.59	0.210281	0.132833	0.037815	0.178345	0.0155457	0.207587
13.79	0.219329	0.129853	0.0400672	0.181198	0.0132598	0.207837
13.99	0.219202	0.138373	0.0397193	0.183257	0.0160839	0.216895
14.2	0.223318	0.131596	0.037539	0.185625	0.0115807	0.214853
14.39	0.22432	0.137144	0.0391772	0.185165	0.0140326	0.219886
14.59	0.224591	0.144292	0.0392342	0.192079	0.0127642	0.223907
14.79	0.228626	0.139641	0.0384639	0.188468	0.0160146	0.226852
14.99	0.230131	0.142183	0.0413487	0.195355	0.0177715	0.226181
15.2	0.235984	0.151094	0.0401989	0.197804	0.0170984	0.233758
15.4	0.238724	0.147505	0.0372083	0.201255	0.0183023	0.229201
15.59	0.240171	0.149643	0.0408598	0.203634	0.0148461	0.235309
15.79	0.244385	0.15127	0.0392505	0.206364	0.0104501	0.240479
15.99	0.246681	0.152942	0.0422876	0.207514	0.0181323	0.241843
16.2	0.246509	0.146596	0.0414714	0.210578	0.0134604	0.241131
16.4	0.253072	0.15444	0.0416392	0.21065	0.012006	0.249057
16.59	0.257544	0.157722	0.0454932	0.210924	0.015458	0.248239
16.79	0.257285	0.160543	0.0462272	0.216217	0.0142001	0.251511
16.99	0.25676	0.161113	0.0424752	0.217732	0.0162351	0.251893
17.2	0.263663	0.163139	0.046265	0.217043	0.0135064	0.257052
17.4	0.260678	0.160139	0.0426246	0.219423	0.0139378	0.260723
17.59	0.262329	0.166658	0.045206	0.223476	0.0166605	0.260891
17.79	0.268505	0.166442	0.0442516	0.220375	0.0142046	0.26466
17.99	0.273154	0.172336	0.0471388	0.226163	0.0141438	0.26502
18.2	0.26961	0.169065	0.0454322	0.225909	0.0141376	0.269148
18.4	0.275113	0.172798	0.0505114	0.231282	0.0141544	0.271959
18.59	0.275787	0.174472	0.0522041	0.233966	0.0140973	0.271843
18.79	0.283305	0.172062	0.0454758	0.23591	0.0143498	0.277852
18.99	0.283536	0.176764	0.0497577	0.237199	0.014493	0.27587
19.19	0.283013	0.177833	0.0505592	0.242588	0.0185798	0.280482
19.39	0.284441	0.179037	0.0470934	0.242204	0.0124309	0.286102
19.59	0.289646	0.182778	0.0460739	0.245404	0.0164717	0.283268
19.79	0.289393	0.186131	0.0542909	0.244902	0.0180499	0.285769
19.99	0.291641	0.189196	0.0492413	0.246138	0.0123391	0.29168
20.19	0.297289	0.186974	0.0527341	0.248837	0.0152525	0.290369
20.4	0.298833	0.187501	0.0542229	0.25085	0.0122651	0.292668
20.59	0.303592	0.190859	0.0526843	0.252556	0.0148483	0.296205
20.79	0.303427	0.195998	0.0539976	0.256333	0.0155275	0.298974
20.99	0.307878	0.193921	0.0484538	0.260775	0.0151637	0.298851
21.19	0.305265	0.195535	0.052869	0.259189	0.0141649	0.305719
21.4	0.309337	0.194378	0.0531958	0.262023	0.0160818	0.306079
21.59	0.314903	0.201329	0.0555881	0.262455	0.0164702	0.306952
21.79	0.31583	0.199483	0.0544859	0.266728	0.0148019	0.312813
21.99	0.315316	0.203475	0.0592241	0.269448	0.0159048	0.314201
22.2	0.319064	0.202636	0.0531007	0.269848	0.0151974	0.317951
22.4	0.31888	0.205386	0.0555168	0.271876	0.0153812	0.317251
22.59	0.326012	0.20635	0.0560327	0.275516	0.0144639	0.317312
22.79	0.325445	0.203972	0.0540043	0.275238	0.0159556	0.324
22.99	0.327508	0.210472	0.0572883	0.277911	0.0183326	0.324414
23.19	0.330248	0.209738	0.0599239	0.279085	0.0175495	0.32462
23.39	0.331836	0.21207	0.0589548	0.280545	0.016621	0.326663
23.59	0.335327	0.216658	0.0614631	0.281452	0.0158743	0.331395
23.79	0.335405	0.215938	0.0608351	0.284101	0.0165751	0.330993
23.99	0.342412	0.217061	0.0574635	0.285447	0.011292	0.335406
24.19	0.33889	0.217707	0.0598207	0.288363	0.0153974	0.33588
24.39	0.340988	0.221917	0.0609673	0.294376	0.0168641	0.340248
24.59	0.347232	0.217339	0.0617074	0.287141	0.0167961	0.340354
24.79	0.349419	0.227173	0.06002	0.290953	0.0159382	0.343273
24.99	0.35011	0.222144	0.0629089	0.294935	0.0126766	0.344959
25.19	0.350047	0.224491	0.0588796	0.294161	0.0167886	0.347689
25.39	0.35115	0.228117	0.0607756	0.297114	0.0141665	0.347542
25.59	0.355019	0.228967	0.0629277	0.297491	0.0144114	0.353422
25.79	0.358456	0.232273	0.0622712	0.302791	0.0180918	0.355961
25.99	0.359975	0.228154	0.0641346	0.306269	0.0162038	0.356955
26.19	0.365844	0.23734	0.0636077	0.306149	0.0127457	0.3598
26.4	0.363219	0.232547	0.0634286	0.304283	0.0199779	0.357231
26.59	0.365734	0.236977	0.0638388	0.308505	0.0137141	0.361462
26.79	0.369991	0.240514	0.0649827	0.309563	0.0141234	0.368501
26.99	0.368812	0.237002	0.0686625	0.31088	0.0154973	0.367281
27.19	0.37227	0.237924	0.0645555	0.313573	0.0156325	0.367198
27.39	0.377151	0.241955	0.0652341	0.314202	0.0169193	0.371304
27.59	0.373135	0.244887	0.0653988	0.317251	0.0147952	0.374735
27.79	0.377961	0.243387	0.0692574	0.318821	0.0153644	0.37347
27.99	0.378885	0.245379	0.0659595	0.321371	0.0165061	0.375258
28.19	0.383895	0.248461	0.0653768	0.323859	0.0171003	0.378824
28.39	0.3848	0.246669	0.0680338	0.324941	0.0159354	0.38022
28.59	0.38669	0.247971	0.0659856	0.324779	0.0132318	0.38052
28.79	0.387777	0.253936	0.0713035	0.327796	0.0162961	0.38006
28.99	0.387817	0.251405	0.066656	0.330934	0.0179746	0.385855
29.19	0.388265	0.250681	0.065569	0.328579	0.014438	0.387544
29.39	0.392264	0.254578	0.0702064	0.330668	0.0182179	0.390623
29.59	0.393759	0.25905	0.0707079	0.333934	0.0169114	0.392037
29.79	0.400722	0.261856	0.0718899	0.332711	0.0165242	0.390707
29.99	0.402303	0.26192	0.0731486	0.335912	0.0185818	0.395996
30.19	0.404468	0.262173	0.0717818	0.336413	0.0137405	0.400982
30.4	0.402076	0.261322	0.0700419	0.342224	0.0159541	0.400982
30.59	0.40677	0.265717	0.0729828	0.343539	0.0151393	0.402643
30.79	0.410344	0.270151	0.0728744	0.344408	0.013231	0.407476
30.99	0.410172	0.269193	0.0769042	0.342569	0.0139387	0.404039
31.2	0.405765	0.268173	0.0731671	0.346393	0.0156116	0.405386
31.4	0.412282	0.273293	0.0743926	0.350526	0.0190632	0.408054
31.59	0.414108	0.269951	0.0731593	0.348616	0.0159429	0.4118
31.79	0.41379	0.276121	0.0739676	0.350651	0.0180771	0.412347
31.99	0.420886	0.27351	0.0784198	0.352345	0.0174643	0.410444
32.2	0.418483	0.273704	0.076758	0.352938	0.0148864	0.415579
32.4	0.424256	0.273997	0.0770069	0.352512	0.0187608	0.418226
32.59	0.423128	0.276382	0.07698	0.355367	0.0147948	0.417508
32.79	0.423273	0.282524	0.0771046	0.3598	0.0140229	0.4234
32.99	0.423537	0.27849	0.077862	0.358018	0.0184002	0.424152
33.2	0.426339	0.284882	0.0763537	0.361976	0.0151572	0.425974
33.4	0.428016	0.283087	0.0817456	0.360566	0.0161816	0.424568
33.59	0.432038	0.285261	0.0826269	0.363453	0.0204097	0.428947
33.79	0.434951	0.286058	0.0787882	0.363585	0.0156902	0.428121
33.99	0.435039	0.290111	0.0811504	0.364248	0.0189325	0.430846
34.2	0.437586	0.293542	0.0798198	0.368076	0.0169474	0.432174
34.4	0.435033	0.294389	0.0819501	0.365781	0.014998	0.435069
34.59	0.440641	0.297086	0.0802458	0.371758	0.0203485	0.437311
34.79	0.439241	0.294674	0.0831726	0.371653	0.0155895	0.436385
34.99	0.444383	0.294281	0.0815389	0.372561	0.0144036	0.439493
35.2	0.442244	0.300426	0.0802168	0.373202	0.0175904	0.445175
35.4	0.442557	0.301173	0.0804356	0.378752	0.0139776	0.445138
35.59	0.444795	0.301196	0.0836786	0.376979	0.0178257	0.444368
35.79	0.447207	0.296762	0.0800158	0.380436	0.0205057	0.446155
35.99	0.449647	0.304483	0.0839315	0.382436	0.0175773	0.448977
36.2	0.451012	0.303684	0.0798938	0.378822	0.0162419	0.448341
36.39	0.452461	0.308647	0.0821929	0.385612	0.0199584	0.451275
36.59	0.453096	0.305223	0.0843962	0.383143	0.0171772	0.455791
36.79	0.455431	0.307837	0.0847236	0.386576	0.0146521	0.45784
36.99	0.459601	0.308332	0.0835613	0.386836	0.0188403	0.456087
37.2	0.45772	0.309638	0.0827012	0.388069	0.0152714	0.457663
37.4	0.459954	0.311679	0.082934	0.389213	0.0188013	0.460001
37.59	0.464191	0.311292	0.0809571	0.390738	0.0183787	0.457841
37.79	0.462231	0.317355	0.0889641	0.391309	0.0167079	0.462117
37.99	0.46539	0.315405	0.0924025	0.393797	0.0159168	0.464493
38.2	0.464801	0.3193	0.0870259	0.394259	0.0142081	0.46652
38.4	0.46763	0.318319	0.0840119	0.395116	0.0168083	0.467827
38.59	0.469999	0.320387	0.0859587	0.395401	0.0140378	0.467288
38.79	0.469774	0.317664	0.0873979	0.401757	0.0200166	0.468192
38.99	0.475617	0.322121	0.0909838	0.400379	0.0198677	0.468502
39.2	0.47514	0.321244	0.0868527	0.400807	0.0194805	0.474105
39.4	0.477727	0.325237	0.0919014	0.405452	0.017349	0.476325
39.59	0.477913	0.327596	0.0903353	0.40341	0.0168288	0.476557
39.79	0.47688	0.324398	0.0903157	0.40575	0.0191315	0.477394
39.99	0.482552	0.32915	0.0918059	0.409797	0.0199325	0.480944
40.2	0.477375	0.328608	0.0877924	0.403438	0.0174146	0.485515
40.4	0.486711	0.333709	0.0884696	0.408678	0.0187591	0.486803
40.59	0.485207	0.332183	0.0897747	0.410489	0.0176141	0.485772
40.79	0.484896	0.336533	0.0889806	0.409562	0.0198113	0.48669
40.99	0.481686	0.334375	0.0964527	0.411041	0.0192982	0.486418
41.2	0.489293	0.333955	0.0959902	0.412428	0.015624	0.492923
41.39	0.488315	0.337028	0.0902629	0.413143	0.0145748	0.491722
41.59	0.492273	0.336571	0.0936102	0.413615	0.0179901	0.492636
41.79	0.491581	0.337886	0.0919648	0.417916	0.0196391	0.492912
41.99	0.491194	0.340611	0.0898639	0.420682	0.018631	0.494651
42.2	0.496241	0.344856	0.0918966	0.414548	0.0163707	0.495335
42.4	0.501693	0.340937	0.0971525	0.418925	0.0206195	0.499756
42.59	0.497264	0.341573	0.0994312	0.418554	0.0156087	0.498781
42.79	0.498122	0.345325	0.0966257	0.421149	0.0178834	0.500369
42.99	0.499944	0.345582	0.0947137	0.421915	0.018268	0.498119
43.19	0.49772	0.347203	0.0938324	0.423864	0.0197511	0.503299
43.4	0.503635	0.349216	0.0942776	0.42854	0.0197815	0.504094
43.59	0.505062	0.347921	0.10036	0.428979	0.0195682	0.506287
43.79	0.501334	0.347624	0.0982088	0.430037	0.0169464	0.508584
43.99	0.509742	0.356791	0.0998576	0.428117	0.020829	0.511308
44.2	0.510243	0.355598	0.0996871	0.432785	0.0170139	0.505516
44.4	0.51324	0.355433	0.098262	0.429598	0.016275	0.509386
44.59	0.511496	0.354852	0.102011	0.43053	0.0192329	0.516351
44.79	0.512783	0.361029	0.0974172	0.434463	0.0171822	0.512891
44.99	0.512772	0.358889	0.103997	0.434961	0.0211562	0.514631
45.19	0.512891	0.359668	0.0992776	0.431508	0.0194062	0.513927
45.4	0.515688	0.36128	0.0982362	0.436275	0.0191364	0.51966
45.59	0.516797	0.366246	0.099359	0.436154	0.0177624	0.516293
45.79	0.518361	0.361047	0.10336	0.437351	0.0178699	0.523257
45.99	0.518114	0.36303	0.102268	0.436258	0.0188512	0.524692
46.19	0.518885	0.37014	0.102888	0.442059	0.0182097	0.522054
46.39	0.520702	0.364538	0.0999716	0.441527	0.0173672	0.524733
46.59	0.520817	0.368173	0.102346	0.440631	0.0197118	0.527056
46.79	0.523623	0.369648	0.102637	0.442682	0.0169028	0.528982
46.99	0.524834	0.368174	0.103952	0.44471	0.0186881	0.52879
47.19	0.527076	0.369454	0.102659	0.444894	0.0175542	0.532421
47.39	0.527304	0.369561	0.100904	0.445841	0.0199437	0.530088
47.59	0.529426	0.37289	0.104037	0.448208	0.0184674	0.531609
47.79	0.530594	0.375146	0.107761	0.446095	0.0203507	0.533534
47.99	0.533476	0.37539	0.106127	0.450198	0.0201634	0.531281
48.19	0.530769	0.376389	0.107633	0.448561	0.0177895	0.535515
48.39	0.53084	0.374025	0.107181	0.453459	0.01745	0.535237
48.59	0.532469	0.375284	0.106342	0.450812	0.0188545	0.536653
48.79	0.534084	0.38216	0.107389	0.452662	0.0184826	0.543748
48.99	0.538804	0.380566	0.106766	0.455307	0.0199487	0.541394
49.2	0.537391	0.376614	0.110216	0.458557	0.0189838	0.537633
49.39	0.534825	0.38293	0.111325	0.455458	0.0197079	0.542589
49.59	0.534379	0.384468	0.111859	0.458694	0.0177662	0.543001
49.79	0.54371	0.38256	0.105252	0.461264	0.0181403	0.548853
49.99	0.543604	0.385676	0.107533	0.458824	0.0228202	0.549988
50.19	0.543869	0.387066	0.112438	0.459235	0.0219982	0.548649
50.39	0.540432	0.389192	0.107335	0.460594	0.018127	0.547005
50.59	0.541947	0.391241	0.109761	0.460171	0.0204985	0.552278
50.79	0.54432	0.386818	0.110868	0.461841	0.0206234	0.550079
51.01	0.546585	0.38816	0.110076	0.464731	0.0178193	0.556848
51.19	0.549389	0.38615	0.106537	0.463804	0.0200188	0.558439
51.4	0.545317	0.391505	0.110987	0.465159	0.0194181	0.557942
51.59	0.548264	0.393349	0.110544	0.462787	0.0197353	0.56028
51.79	0.54894	0.395049	0.110001	0.467825	0.0231769	0.561239
51.99	0.549332	0.392377	0.114219	0.469641	0.0217184	0.559028
52.2	0.552831	0.39769	0.115862	0.47176	0.0224798	0.560284
52.4	0.550225	0.395293	0.11195	0.47151	0.0206356	0.559446
52.59	0.553096	0.402401	0.114818	0.471263	0.0196227	0.561111
52.79	0.552519	0.406287	0.114386	0.469048	0.0157204	0.561898
52.99	0.556784	0.400149	0.114779	0.474029	0.0200211	0.564816
53.2	0.558616	0.402329	0.115238	0.470508	0.0180178	0.568184
53.4	0.554262	0.403947	0.115001	0.475602	0.0185334	0.564224
53.59	0.556666	0.405542	0.115706	0.479031	0.0187764	0.569427
53.79	0.560171	0.405488	0.118287	0.474544	0.0204207	0.568837
53.99	0.560373	0.40752	0.117009	0.478647	0.0193032	0.572521
54.2	0.560532	0.404788	0.116033	0.482094	0.0202227	0.570036
54.39	0.56408	0.405093	0.118119	0.481349	0.0199145	0.569418
54.59	0.563714	0.410597	0.118182	0.477586	0.0158215	0.569341
54.79	0.562117	0.410903	0.115769	0.481441	0.0150054	0.573554
54.99	0.566186	0.412637	0.118096	0.480056	0.018836	0.574553
55.2	0.56286	0.416001	0.119341	0.482627	0.0192374	0.571785
55.4	0.562884	0.41056	0.119743	0.482344	0.0205686	0.578682
55.59	0.567897	0.41659	0.118744	0.482805	0.0199649	0.576457
55.79	0.569518	0.419203	0.120355	0.484859	0.0177591	0.573094
55.99	0.569326	0.415035	0.124078	0.48721	0.0213189	0.581261
56.19	0.568015	0.415982	0.122796	0.485079	0.0193299	0.579381
56.4	0.571949	0.420112	0.119378	0.485813	0.0201252	0.5822
56.59	0.568435	0.417726	0.126442	0.48687	0.0204093	0.580268
56.79	0.570307	0.423813	0.122757	0.485645	0.0193468	0.58232
56.99	0.56747	0.420938	0.120657	0.490218	0.0185889	0.583509
57.2	0.569918	0.421488	0.124365	0.489937	0.0186627	0.585943
57.4	0.574302	0.420975	0.122124	0.489778	0.0185079	0.587595
57.59	0.575176	0.424454	0.121509	0.487075	0.0207025	0.586229
57.79	0.574834	0.426397	0.120363	0.492445	0.018818	0.589026
57.99	0.568446	0.427014	0.126525	0.492406	0.0181434	0.591028
58.2	0.576355	0.426465	0.128055	0.491786	0.0239419	0.588997
58.4	0.577678	0.427873	0.125907	0.492545	0.0205057	0.591576
58.59	0.57491	0.425411	0.121935	0.493218	0.0198666	0.590538
58.79	0.578851	0.42967	0.12615	0.493843	0.02337	0.595029
58.99	0.578578	0.42792	0.127155	0.498026	0.0172979	0.593753
59.2	0.581395	0.433083	0.122402	0.499356	0.0171735	0.59578
59.39	0.582736	0.430472	0.13057	0.496304	0.0179094	0.594921
59.59	0.581698	0.432386	0.129371	0.495785	0.0225562	0.595399
59.79	0.583489	0.432158	0.126179	0.494888	0.0207672	0.597931
59.99	0.58557	0.436336	0.124996	0.501092	0.0193256	0.597214
60.2	0.579803	0.436257	0.128416	0.499697	0.0159986	0.601785
60.4	0.587318	0.435216	0.12692	0.500307	0.0198257	0.600976
60.59	0.584981	0.438538	0.12746	0.496955	0.0171078	0.602935
60.79	0.587569	0.43774	0.128244	0.502936	0.0170932	0.602376
60.99	0.58807	0.436196	0.126779	0.508004	0.0219202	0.601838
61.19	0.590324	0.433554	0.130618	0.500928	0.0226936	0.598952
61.4	0.590431	0.440473	0.128614	0.501689	0.0187701	0.600923
61.59	0.589755	0.441114	0.131148	0.505303	0.0205392	0.6049
61.79	0.593988	0.445033	0.12726	0.505802	0.0184977	0.603459
61.99	0.592165	0.44339	0.125782	0.508191	0.0187968	0.60363
62.19	0.589769	0.448217	0.13223	0.507819	0.0184431	0.606601
62.39	0.590261	0.449545	0.133569	0.508085	0.0215502	0.61037
62.59	0.594319	0.448215	0.127444	0.50594	0.0208008	0.60705
62.79	0.596094	0.448204	0.130798	0.51059	0.0184884	0.61026
62.99	0.594088	0.450534	0.130508	0.508686	0.0189736	0.609522
63.2	0.595497	0.448786	0.132864	0.511534	0.0222835	0.608533
63.39	0.591931	0.450826	0.133008	0.51038	0.0223987	0.610283
63.59	0.597017	0.447591	0.133386	0.512174	0.0199741	0.613044
63.79	0.597316	0.450849	0.133687	0.513551	0.021437	0.61274
63.99	0.59713	0.450381	0.134233	0.511953	0.0178846	0.615158
64.2	0.59484	0.453293	0.130233	0.511549	0.0232898	0.612838
64.39	0.594709	0.454382	0.132574	0.514047	0.0158201	0.615338
64.59	0.597305	0.454594	0.132824	0.512406	0.0198672	0.619244
64.79	0.601191	0.455972	0.133654	0.516297	0.0181209	0.622428
64.99	0.600236	0.458403	0.135077	0.515856	0.0183244	0.61469
65.19	0.598257	0.454379	0.136767	0.517805	0.0172626	0.618382
65.39	0.603975	0.457953	0.133239	0.516578	0.0206233	0.619478
65.59	0.600486	0.460053	0.136316	0.520372	0.0189686	0.621658
65.79	0.605616	0.4605	0.140217	0.521904	0.0189371	0.619367
65.99	0.603596	0.462531	0.133482	0.521278	0.0176662	0.623642
66.19	0.605153	0.460962	0.138619	0.518907	0.0215059	0.624133
66.4	0.600746	0.461216	0.135494	0.521083	0.0180479	0.625479
66.59	0.603225	0.464799	0.137342	0.519302	0.0196642	0.625324
66.79	0.606218	0.464519	0.141565	0.523495	0.0204185	0.622954
66.99	0.607749	0.462385	0.136714	0.52295	0.0185604	0.627261
67.19	0.606943	0.464645	0.137795	0.519834	0.0226264	0.626779
67.39	0.605529	0.468577	0.140547	0.523586	0.0213092	0.629293
67.59	0.606853	0.470314	0.137082	0.520648	0.0182085	0.629621
67.79	0.610272	0.469419	0.141905	0.521964	0.017522	0.628844
67.99	0.608539	0.469589	0.140951	0.522709	0.019283	0.632726
68.19	0.613212	0.47097	0.141055	0.5274	0.018214	0.62866
68.39	0.610241	0.472313	0.138802	0.530418	0.0202456	0.63472
68.59	0.610774	0.469106	0.14328	0.526256	0.0184994	0.633486
68.79	0.612854	0.475281	0.144154	0.529864	0.0200728	0.632025
68.99	0.611976	0.473947	0.14377	0.52688	0.0200596	0.634584
69.2	0.616241	0.472825	0.139283	0.529487	0.0203705	0.634223
69.39	0.614054	0.477663	0.145073	0.527209	0.0212708	0.632671
69.59	0.618625	0.481976	0.140976	0.528258	0.0212942	0.635669
69.79	0.615712	0.475094	0.145488	0.527852	0.0231014	0.632365
69.99	0.616441	0.478563	0.145117	0.530007	0.0202465	0.634366
70.19	0.613429	0.480197	0.145678	0.530263	0.0186634	0.635491
70.39	0.619113	0.477362	0.145857	0.531933	0.0200382	0.633166
70.59	0.616354	0.481294	0.150338	0.531924	0.0181723	0.638274
70.79	0.613867	0.484398	0.143869	0.531418	0.0188258	0.636236
70.99	0.616736	0.479838	0.147451	0.530858	0.0208061	0.636999
71.19	0.618241	0.481321	0.145567	0.531727	0.0223306	0.638738
71.39	0.620289	0.482768	0.144949	0.535312	0.0203918	0.642301
71.59	0.617638	0.483892	0.15015	0.533717	0.0153325	0.637617
71.79	0.617766	0.483279	0.146753	0.536136	0.0243648	0.643425
71.99	0.619728	0.485152	0.147729	0.535541	0.0236312	0.644984
72.19	0.624944	0.489668	0.145858	0.537789	0.0219234	0.643328
72.4	0.618616	0.494314	0.146378	0.538594	0.0206411	0.643142
72.59	0.621696	0.48625	0.149422	0.537778	0.0196215	0.642842
72.79	0.620777	0.486843	0.148526	0.535759	0.0199194	0.646058
72.99	0.624412	0.491409	0.147296	0.534815	0.0219083	0.645601
73.2	0.623359	0.492312	0.150207	0.538834	0.0219122	0.650002
73.4	0.622282	0.487066	0.148973	0.541738	0.0202986	0.644306
73.59	0.620384	0.489385	0.148628	0.540159	0.0196342	0.646954
73.79	0.626596	0.492986	0.149064	0.54087	0.0237267	0.645744
73.99	0.626171	0.493173	0.15311	0.539926	0.0214095	0.651307
74.2	0.620194	0.493807	0.150167	0.539374	0.0186306	0.649796
74.4	0.628479	0.495549	0.150325	0.541893	0.0206125	0.649711
74.59	0.626639	0.495531	0.149322	0.541318	0.0214916	0.650034
74.79	0.626556	0.49828	0.151341	0.540973	0.0233194	0.652757
74.99	0.629697	0.499858	0.152629	0.542989	0.0212656	0.650783
75.2	0.627466	0.498619	0.154345	0.543278	0.0210252	0.653886
75.4	0.629213	0.4993	0.150775	0.544365	0.0208063	0.650253
75.59	0.630402	0.500856	0.152725	0.540642	0.021117	0.652736
75.79	0.630184	0.501192	0.155028	0.545674	0.0215684	0.65477
75.99	0.627491	0.501129	0.151793	0.544057	0.0223535	0.653815
76.2	0.631632	0.499761	0.153124	0.542488	0.0192757	0.657624
76.39	0.631411	0.502017	0.157993	0.544985	0.0206702	0.652315
76.59	0.629693	0.501618	0.155566	0.550673	0.022458	0.653968
76.79	0.630063	0.503821	0.151285	0.549001	0.0201509	0.655257
76.99	0.628081	0.502944	0.154415	0.546544	0.0199283	0.663697
77.2	0.63432	0.507706	0.151753	0.549684	0.0230465	0.660095
77.4	0.630798	0.505662	0.155126	0.54902	0.0228964	0.660905
77.59	0.629954	0.508074	0.154091	0.547544	0.0188	0.654878
77.79	0.633667	0.508409	0.152331	0.549965	0.0196179	0.654034
77.99	0.635267	0.508315	0.155748	0.551831	0.0208327	0.658884
78.2	0.632632	0.51186	0.156096	0.552035	0.0221696	0.663459
78.39	0.634366	0.511113	0.157147	0.546907	0.0207042	0.659455
78.59	0.633354	0.511681	0.155609	0.548242	0.0192757	0.662537
78.79	0.634755	0.510934	0.152744	0.547695	0.021144	0.660977
78.99	0.634829	0.511387	0.160944	0.547859	0.0208528	0.660963
79.2	0.636242	0.509531	0.155872	0.551445	0.0234453	0.660786
79.4	0.635862	0.513856	0.156975	0.552926	0.0201828	0.663693
79.59	0.633151	0.517194	0.157272	0.550783	0.019637	0.662207
79.79	0.637388	0.514262	0.15872	0.551071	0.0215299	0.664169
79.99	0.637588	0.51475	0.159962	0.551734	0.0222181	0.66463
80.2	0.640279	0.515746	0.161887	0.55434	0.0197008	0.662889
80.4	0.638805	0.518966	0.161063	0.555275	0.0222651	0.666745
80.59	0.633562	0.517199	0.16359	0.555287	0.0195662	0.666949
80.79	0.639746	0.519762	0.16302	0.556226	0.0186566	0.664201
80.99	0.639585	0.517237	0.160696	0.553192	0.0187713	0.666262
81.19	0.639093	0.518844	0.156767	0.556837	0.0216854	0.664134
81.39	0.643075	0.522833	0.161485	0.55643	0.021222	0.67022
81.59	0.638694	0.522738	0.163807	0.555847	0.0202315	0.668396
81.79	0.643633	0.518953	0.163182	0.554275	0.0207042	0.670921
81.99	0.640189	0.522805	0.165105	0.558397	0.0194085	0.670297
82.2	0.639941	0.523349	0.163327	0.55555	0.0234127	0.670639
82.4	0.64662	0.519415	0.163386	0.560143	0.021359	0.669835
82.59	0.641136	0.522852	0.160788	0.556207	0.0166809	0.672161
82.79	0.643937	0.526538	0.162679	0.55827	0.0179614	0.670298
82.99	0.642016	0.523918	0.160926	0.559311	0.0224844	0.668904
83.2	0.641825	0.527281	0.165672	0.560502	0.0205605	0.671702
83.39	0.641297	0.528748	0.165131	0.560299	0.0197282	0.67513
83.59	0.642567	0.523889	0.165254	0.563939	0.0234774	0.670124
83.79	0.642828	0.523722	0.165239	0.561019	0.020144	0.671668
83.99	0.641368	0.527832	0.167671	0.560119	0.022655	0.674671
84.2	0.643844	0.528723	0.168524	0.56328	0.022058	0.673701
84.4	0.641575	0.527973	0.165673	0.563075	0.0205139	0.676253
84.59	0.644112	0.529061	0.168456	0.563555	0.0239487	0.676094
84.79	0.644353	0.530688	0.163482	0.564562	0.0221995	0.674961
84.99	0.646755	0.533267	0.168356	0.564815	0.0218742	0.676342
85.2	0.647709	0.528963	0.168727	0.563435	0.0201102	0.678036
85.4	0.647386	0.534106	0.16631	0.563599	0.0210968	0.67936
85.59	0.650164	0.532177	0.169179	0.561925	0.0243226	0.675666
85.79	0.646709	0.532566	0.1676	0.563082	0.0222033	0.676769
85.99	0.645055	0.53176	0.167113	0.562079	0.0215704	0.680451
86.19	0.644957	0.535963	0.164632	0.564935	0.0200448	0.679499
86.39	0.648218	0.534758	0.173079	0.564975	0.0265329	0.678222
86.59	0.651365	0.536912	0.16902	0.56553	0.0225153	0.682903
86.79	0.646975	0.538855	0.170704	0.568874	0.0195168	0.681974
86.99	0.648912	0.538306	0.170593	0.567564	0.024371	0.680003
87.2	0.651826	0.538901	0.17034	0.566291	0.023935	0.681444
87.4	0.652012	0.535101	0.171491	0.565731	0.0198409	0.679019
87.59	0.650942	0.541597	0.16834	0.568306	0.0212095	0.683333
87.79	0.650694	0.537096	0.168337	0.565179	0.0216805	0.680403
87.99	0.654317	0.544759	0.173413	0.572155	0.0236233	0.685069
88.19	0.652355	0.538143	0.17231	0.568888	0.0230718	0.684126
88.4	0.651806	0.539099	0.170707	0.569025	0.0173534	0.683746
88.59	0.653446	0.543616	0.171776	0.567035	0.0218611	0.682981
88.79	0.654569	0.540255	0.171452	0.569547	0.0215044	0.681722
88.99	0.65144	0.540362	0.173308	0.565788	0.0209205	0.681991
89.19	0.653403	0.544853	0.174274	0.572033	0.0222516	0.684811
89.39	0.650762	0.542965	0.172044	0.571819	0.0199325	0.684832
89.59	0.654951	0.543659	0.174004	0.569454	0.0203171	0.684337
89.79	0.658982	0.54532	0.171392	0.574538	0.0192045	0.686374
89.99	0.655875	0.545797	0.176522	0.570379	0.0229224	0.687491
90.19	0.656632	0.54641	0.175008	0.571065	0.0234101	0.686138
90.39	0.656996	0.546784	0.174035	0.568261	0.022105	0.688115
90.59	0.654318	0.54844	0.173871	0.569671	0.0211307	0.687565
90.79	0.657182	0.544078	0.175625	0.571702	0.0217349	0.68297
90.99	0.657461	0.549835	0.176972	0.569387	0.018296	0.686711
91.19	0.657177	0.551573	0.174251	0.575138	0.0220925	0.687132
91.39	0.659099	0.54382	0.173005	0.573268	0.0241672	0.688421
91.59	0.659488	0.549799	0.174731	0.574064	0.0203838	0.688648
91.79	0.658721	0.549995	0.180642	0.572082	0.0244714	0.691055
91.99	0.657927	0.552898	0.17925	0.575581	0.019603	0.688347
92.19	0.656309	0.550997	0.177336	0.576602	0.0236558	0.691072
92.39	0.658146	0.553484	0.180556	0.573185	0.0181962	0.692035
92.59	0.658514	0.554603	0.176984	0.573212	0.0204394	0.690716
92.79	0.65649	0.555945	0.178782	0.575747	0.0224698	0.691704
92.99	0.657564	0.552621	0.177741	0.577025	0.0224662	0.691694
93.19	0.658804	0.551346	0.180671	0.573518	0.0217114	0.694683
93.4	0.659173	0.550971	0.184765	0.574449	0.0240579	0.695379
93.59	0.658184	0.554223	0.181547	0.576231	0.0216802	0.692384
93.79	0.66064	0.552729	0.177294	0.574715	0.0218087	0.696452
93.99	0.658911	0.555011	0.177521	0.57442	0.0248756	0.692717
94.2	0.659699	0.556197	0.180057	0.578969	0.0234417	0.692332
94.4	0.661649	0.555991	0.183519	0.576407	0.0244079	0.694012
94.59	0.658909	0.559236	0.181695	0.580333	0.0256082	0.69359
94.79	0.662687	0.560546	0.183102	0.57562	0.0237399	0.697454
94.99	0.663087	0.559013	0.18044	0.576787	0.0246685	0.692895
95.2	0.664692	0.559908	0.181616	0.576329	0.0243329	0.695528
95.4	0.661195	0.556517	0.181348	0.576125	0.0233141	0.695538
95.59	0.662777	0.561967	0.179011	0.578282	0.0219434	0.696255
95.79	0.664434	0.558765	0.183097	0.577946	0.0206499	0.695227
95.99	0.664866	0.561707	0.183956	0.579628	0.0203792	0.697032
96.2	0.664288	0.565177	0.180798	0.579952	0.0207381	0.697379
96.4	0.661237	0.563898	0.184573	0.578785	0.0211372	0.699139
96.59	0.662849	0.564142	0.179278	0.579005	0.0199293	0.698049
96.79	0.664548	0.564074	0.18625	0.58039	0.0191181	0.69539
96.99	0.665668	0.566714	0.184018	0.583305	0.0224231	0.697358
97.2	0.661236	0.5656	0.18785	0.58088	0.0205474	0.697073
97.4	0.664844	0.562446	0.183857	0.579645	0.0237495	0.705132
97.59	0.665386	0.562839	0.1856	0.580237	0.021482	0.698147
97.79	0.663372	0.565938	0.185326	0.581597	0.0222681	0.698673
97.99	0.666928	0.568524	0.189385	0.58051	0.020957	0.698669
98.2	0.667031	0.571768	0.185886	0.580247	0.0227382	0.703762
98.4	0.666913	0.565856	0.184682	0.583366	0.0245157	0.699024
98.59	0.660466	0.567137	0.188949	0.577731	0.018504	0.6964
98.79	0.663565	0.569744	0.187322	0.581442	0.0218451	0.700364
98.99	0.670079	0.573477	0.188641	0.582856	0.0243759	0.701876
99.2	0.665631	0.56862	0.187275	0.582105	0.0230514	0.698376
99.4	0.666328	0.573881	0.189306	0.582122	0.0211952	0.700919
99.59	0.670231	0.572718	0.187747	0.584656	0.0195917	0.699499
99.79	0.666295	0.570454	0.18544	0.585761	0.0210052	0.704833
99.99	0.666842	0.571118	0.18646	0.583161	0.024566	0.701361
100.19	0.667769	0.570639	0.188055	0.584698	0.024711	0.704013
100.39	0.668169	0.570986	0.189962	0.584746	0.0196395	0.700755
100.59	0.667782	0.568615	0.18718	0.583766	0.0210667	0.703306
100.79	0.669415	0.57576	0.19083	0.584806	0.0194331	0.702195
100.99	0.6692	0.575331	0.19175	0.581868	0.0224271	0.704944
101.2	0.669038	0.573724	0.187422	0.587779	0.0197511	0.703805
101.4	0.669848	0.579538	0.190474	0.586193	0.0263174	0.703095
101.59	0.67155	0.574903	0.185156	0.584865	0.0222533	0.707397
101.79	0.669569	0.578767	0.192475	0.583782	0.0202953	0.705942
101.99	0.66669	0.576971	0.192307	0.590039	0.0212481	0.706801
102.19	0.67188	0.57472	0.194512	0.588287	0.0214971	0.707093
102.4	0.669354	0.579308	0.192773	0.588522	0.0216609	0.706948
102.59	0.671517	0.576839	0.18998	0.584972	0.0208675	0.707357
102.79	0.673561	0.579358	0.193418	0.585002	0.0213852	0.707996
102.99	0.671188	0.577616	0.190908	0.587618	0.0228694	0.710656
103.2	0.668524	0.577847	0.19224	0.583874	0.0198411	0.710198
103.4	0.672158	0.579578	0.194325	0.586301	0.0213615	0.707655
103.59	0.669805	0.577335	0.194139	0.586989	0.024834	0.706466
103.79	0.671942	0.58044	0.194345	0.588122	0.0226873	0.709385
103.99	0.669455	0.579072	0.196447	0.587854	0.0198616	0.707839
104.2	0.666459	0.578154	0.195581	0.591448	0.0262294	0.709504
104.4	0.677454	0.582463	0.194921	0.589148	0.0230578	0.707629
104.59	0.674411	0.579665	0.196094	0.591911	0.0229356	0.707529
104.79	0.676337	0.581771	0.198864	0.588596	0.0232725	0.709194
104.99	0.671967	0.584156	0.194891	0.590107	0.0217415	0.711198
105.19	0.671161	0.583273	0.191172	0.588545	0.0235784	0.708341
105.39	0.674337	0.582171	0.195573	0.59065	0.0218072	0.709144
105.59	0.675857	0.583364	0.199049	0.589068	0.0234898	0.713404
105.79	0.674945	0.586932	0.196778	0.589415	0.0199418	0.709847
105.99	0.671438	0.589167	0.199074	0.590446	0.0226403	0.71175
106.2	0.674511	0.584522	0.197184	0.591611	0.0224805	0.710483
106.4	0.677822	0.590204	0.196795	0.590129	0.0252266	0.713946
106.59	0.676907	0.589099	0.200148	0.592832	0.0212729	0.713939
106.79	0.672417	0.583818	0.201504	0.592291	0.02106	0.715351
106.99	0.677467	0.584129	0.194751	0.589565	0.0232353	0.713537
107.19	0.677181	0.586913	0.20092	0.589746	0.0218369	0.71064
107.39	0.676077	0.588146	0.199206	0.592693	0.0208682	0.714256
107.59	0.679503	0.590638	0.197439	0.591582	0.0219497	0.711792
107.79	0.677668	0.589858	0.193278	0.594509	0.0185827	0.715907
107.99	0.67844	0.595045	0.201225	0.592351	0.0237493	0.716126
108.19	0.674008	0.589587	0.199432	0.591409	0.0238417	0.713645
108.39	0.675243	0.59253	0.198794	0.59003	0.0237939	0.717252
108.59	0.676096	0.592844	0.199012	0.593547	0.0224957	0.715358
108.79	0.674555	0.591896	0.199449	0.590944	0.023679	0.713166
108.99	0.678144	0.593201	0.205564	0.593416	0.0221759	0.713793
109.2	0.677854	0.596078	0.197831	0.593517	0.0223563	0.712235
109.39	0.678254	0.595127	0.201399	0.594911	0.0229901	0.71872
109.59	0.676863	0.594879	0.198284	0.594862	0.0215479	0.718693
109.79	0.679614	0.592286	0.200183	0.59657	0.0228809	0.71475
109.99	0.673672	0.59067	0.205401	0.594054	0.0213522	0.714345
110.19	0.676612	0.593865	0.202955	0.594177	0.0195151	0.717238
110.39	0.683627	0.591824	0.206837	0.592781	0.0250422	0.716416
110.59	0.677588	0.592644	0.203088	0.59905	0.0229907	0.717653
110.79	0.681077	0.594154	0.202416	0.597385	0.0248749	0.716256
110.99	0.680977	0.5987	0.199703	0.59328	0.0237237	0.71716
111.19	0.678005	0.596215	0.203924	0.593596	0.0258795	0.718278
111.39	0.680635	0.597007	0.205675	0.59514	0.0236825	0.719568
111.59	0.682669	0.597572	0.203493	0.595975	0.0213954	0.71914
111.79	0.679369	0.59706	0.199203	0.594892	0.0232801	0.717635
111.99	0.682621	0.598235	0.202393	0.595437	0.0230857	0.720672
112.19	0.682205	0.598419	0.206734	0.59576	0.0231283	0.71868
112.39	0.685819	0.602085	0.207184	0.597538	0.0184038	0.719173
112.59	0.681009	0.598289	0.209264	0.595498	0.0231042	0.718094
112.79	0.678377	0.602423	0.205838	0.599617	0.0237806	0.718363
112.99	0.679684	0.60102	0.208948	0.597119	0.0233127	0.718742
113.19	0.678825	0.601895	0.203946	0.601005	0.0213634	0.722677
113.39	0.680421	0.602452	0.207428	0.598698	0.0204703	0.718008
113.59	0.683129	0.602552	0.206234	0.600132	0.0233908	0.719943
113.79	0.680953	0.600899	0.208275	0.599034	0.0218373	0.722745
113.99	0.685383	0.602116	0.208943	0.600964	0.0228248	0.718547
114.19	0.683789	0.601575	0.206433	0.600934	0.0257906	0.72105
114.4	0.684223	0.6024	0.212071	0.599238	0.0243057	0.723114
114.59	0.681959	0.60727	0.208412	0.597017	0.0248265	0.723152
114.79	0.682449	0.603711	0.20699	0.598186	0.0236679	0.723233
114.99	0.683375	0.605682	0.209744	0.599285	0.0225605	0.719456
115.2	0.683944	0.602705	0.209717	0.6012	0.022042	0.721177
115.4	0.682456	0.602986	0.213457	0.60398	0.0225344	0.722936
115.59	0.685211	0.602525	0.213835	0.600731	0.0231184	0.720584
115.79	0.684332	0.607176	0.206666	0.601557	0.0230524	0.720948
115.99	0.686623	0.608664	0.209907	0.597315	0.026456	0.723614
116.2	0.686503	0.608941	0.2102	0.602782	0.0183985	0.723955
116.4	0.681396	0.607863	0.211123	0.601098	0.0241698	0.725305
116.59	0.686256	0.604885	0.211006	0.60111	0.023445	0.724239
116.79	0.68325	0.605536	0.209423	0.603191	0.023994	0.724481
116.99	0.682287	0.607216	0.211627	0.598907	0.0245829	0.721398
117.2	0.683913	0.606384	0.213818	0.59982	0.0225723	0.723976
117.4	0.683335	0.610641	0.211074	0.601931	0.0201479	0.723175
117.59	0.683582	0.609242	0.211652	0.602686	0.0241296	0.724087
117.79	0.684695	0.605172	0.209095	0.602095	0.0259794	0.72242
117.99	0.685234	0.612043	0.211631	0.603827	0.0222695	0.721821
118.2	0.685685	0.614107	0.214757	0.60347	0.0236112	0.730494
118.4	0.687021	0.607223	0.213309	0.60139	0.0197741	0.725865
118.59	0.683684	0.615291	0.212084	0.600092	0.0233526	0.724032
118.79	0.688732	0.610001	0.213121	0.602888	0.0201124	0.726814
118.99	0.685748	0.608364	0.216424	0.600592	0.0213761	0.72671
119.2	0.685105	0.61051	0.209472	0.602651	0.0229597	0.730104
119.39	0.686019	0.61113	0.215985	0.603503	0.0227497	0.723988
119.59	0.687053	0.613806	0.214828	0.602029	0.0199323	0.726507
119.79	0.688094	0.606999	0.214334	0.605001	0.0248282	0.727691
119.99	0.687394	0.617466	0.2153	0.604561	0.0268282	0.729974
120.2	0.689909	0.611246	0.217826	0.604606	0.0216095	0.722708
120.4	0.687304	0.616399	0.218818	0.604207	0.0270439	0.72145
120.59	0.688792	0.615607	0.215084	0.602343	0.0215065	0.727342
120.79	0.686832	0.612235	0.217869	0.603755	0.0231276	0.724422
120.99	0.686593	0.614515	0.21634	0.603789	0.0194792	0.729663
121.19	0.683261	0.616668	0.210726	0.604305	0.0223961	0.731222
121.39	0.689547	0.618858	0.216558	0.604776	0.0218782	0.7264
121.59	0.688172	0.613617	0.218938	0.603882	0.0217069	0.732564
121.79	0.688957	0.615319	0.2192	0.602976	0.0242979	0.727874
121.99	0.689117	0.61649	0.220552	0.605819	0.0207124	0.727546
122.19	0.69173	0.619539	0.218819	0.603654	0.0236642	0.72549
122.4	0.686658	0.61773	0.215054	0.605538	0.0242293	0.726585
122.59	0.687886	0.618216	0.220934	0.603173	0.0243229	0.727467
122.79	0.687724	0.618296	0.218564	0.602717	0.0238227	0.729667
122.99	0.687784	0.616075	0.217758	0.608085	0.0230745	0.727515
123.2	0.690464	0.619316	0.219533	0.607064	0.0219172	0.734148
123.4	0.689612	0.615424	0.220708	0.607338	0.0231954	0.728585
123.59	0.691304	0.618312	0.221158	0.606358	0.0248147	0.724835
123.79	0.687572	0.622288	0.220573	0.609535	0.023609	0.727506
123.99	0.687512	0.623327	0.217809	0.60868	0.0212513	0.733223
124.2	0.689768	0.618978	0.217025	0.604976	0.0248254	0.728838
124.39	0.693288	0.620953	0.219501	0.606844	0.0210413	0.732126
124.59	0.690815	0.617389	0.222411	0.605972	0.0196857	0.728273
124.79	0.694749	0.619653	0.217494	0.608455	0.0250709	0.735231
124.99	0.687918	0.621657	0.220932	0.606357	0.0243175	0.732122
125.2	0.688005	0.62056	0.222172	0.605644	0.0241457	0.732241
125.39	0.69209	0.618361	0.221758	0.608502	0.020162	0.728774
125.59	0.689712	0.622939	0.222417	0.609393	0.0253837	0.726362
125.79	0.689395	0.622137	0.225717	0.611301	0.0223498	0.731574
125.99	0.692438	0.623848	0.217566	0.6071	0.0212601	0.729957
126.2	0.695481	0.623621	0.223112	0.607366	0.0218631	0.734027
126.4	0.692223	0.62425	0.219646	0.607563	0.0224321	0.731397
126.59	0.692943	0.6215	0.220014	0.608774	0.0224742	0.730993
126.79	0.688569	0.623994	0.221164	0.606807	0.0246674	0.732906
126.99	0.692096	0.6232	0.220482	0.608579	0.0248179	0.730309
127.19	0.695446	0.630956	0.225632	0.609875	0.0228348	0.729099
127.4	0.688446	0.627655	0.224434	0.609827	0.0232322	0.731885
127.59	0.692477	0.624498	0.224194	0.605369	0.0255474	0.730878
127.79	0.691217	0.626102	0.225064	0.607702	0.0212023	0.732147
127.99	0.688824	0.62345	0.223565	0.610117	0.0261455	0.731339
128.2	0.693864	0.623359	0.225511	0.606403	0.0230476	0.733059
128.4	0.693118	0.629046	0.226522	0.612352	0.0221136	0.733052
128.59	0.69304	0.625083	0.224644	0.609844	0.0233827	0.731613
128.79	0.696621	0.628591	0.222181	0.610527	0.0193313	0.732953
128.99	0.693742	0.628352	0.225091	0.609885	0.0266627	0.732226
129.2	0.697099	0.627517	0.22966	0.610851	0.023499	0.735117
129.39	0.69286	0.627205	0.22561	0.608861	0.024055	0.734476
129.59	0.692121	0.62887	0.226599	0.609038	0.0235804	0.732082
129.79	0.694464	0.625837	0.225535	0.609525	0.0242329	0.738499
129.99	0.691217	0.628948	0.222078	0.609662	0.0192466	0.732951
130.2	0.693725	0.632987	0.226005	0.612525	0.0225875	0.735638
130.39	0.695349	0.629951	0.226805	0.611108	0.0185847	0.732385
130.59	0.694166	0.629629	0.226232	0.612573	0.0214474	0.737364
130.79	0.696203	0.629832	0.228594	0.610621	0.0246605	0.734586
130.99	0.69566	0.633036	0.22941	0.609607	0.0201547	0.734692
131.19	0.692606	0.629972	0.233127	0.611397	0.023672	0.733296
131.39	0.694868	0.632775	0.230602	0.611386	0.024333	0.734094
131.59	0.696916	0.633159	0.228817	0.609746	0.0226276	0.735189
131.79	0.694988	0.632348	0.228582	0.613869	0.0245397	0.739378
131.99	0.694842	0.632925	0.228618	0.614328	0.0212294	0.737577
132.19	0.693043	0.63014	0.226717	0.616787	0.0236424	0.735854
132.4	0.693868	0.631967	0.228322	0.612328	0.0233364	0.736045
132.59	0.695382	0.631886	0.228853	0.611589	0.0229198	0.73585
132.79	0.697865	0.630192	0.230046	0.608393	0.0202199	0.739587
132.99	0.696274	0.631506	0.233259	0.611685	0.0231999	0.737013
133.19	0.699569	0.631941	0.227703	0.613381	0.0233523	0.738222
133.4	0.696855	0.633566	0.233619	0.612321	0.0214144	0.735946
133.59	0.696929	0.632336	0.23152	0.613047	0.0264857	0.738604
133.79	0.69589	0.636265	0.234318	0.611679	0.0231537	0.741542
133.99	0.695984	0.634442	0.232123	0.614133	0.024364	0.737858
134.19	0.695313	0.634277	0.2298	0.614435	0.0238252	0.738164
134.39	0.697344	0.634706	0.232057	0.613556	0.023739	0.736532
134.59	0.697795	0.630746	0.236847	0.614461	0.0199009	0.737688
134.79	0.69601	0.634824	0.233331	0.61298	0.0213581	0.738801
134.99	0.695823	0.638825	0.230058	0.609487	0.0223448	0.735676
135.19	0.694838	0.63522	0.235732	0.613754	0.0248132	0.736755
135.4	0.693672	0.63512	0.232569	0.614483	0.0225272	0.735913
135.59	0.699924	0.636693	0.234982	0.614752	0.0241741	0.738842
135.79	0.698392	0.635173	0.234723	0.617081	0.0283692	0.737577
135.99	0.696277	0.638002	0.230842	0.613333	0.0217041	0.741418
136.2	0.695721	0.638812	0.234125	0.615456	0.0210962	0.740427
136.4	0.696343	0.644597	0.231845	0.616101	0.0222661	0.739455
136.59	0.701544	0.637209	0.235643	0.612684	0.0239996	0.740145
136.79	0.699655	0.635945	0.235789	0.614779	0.0242336	0.738516
136.99	0.697423	0.639857	0.235992	0.614038	0.0240768	0.741423
137.2	0.697364	0.635799	0.233414	0.614046	0.0256509	0.740219
137.39	0.698834	0.63862	0.237843	0.612544	0.0209953	0.739407
137.59	0.698871	0.6423	0.235536	0.611315	0.0225526	0.739983
137.79	0.700206	0.639924	0.234823	0.615726	0.021368	0.74047
137.99	0.695753	0.63894	0.234983	0.61581	0.0222449	0.739794
138.19	0.69439	0.638084	0.238452	0.611975	0.0235554	0.737919
138.4	0.699293	0.63877	0.233058	0.616976	0.0217187	0.74135
138.59	0.697883	0.640264	0.236554	0.613538	0.020723	0.740716
138.79	0.695896	0.641931	0.242512	0.616271	0.0241238	0.744862
138.99	0.699986	0.644534	0.237601	0.613234	0.0235355	0.740839
139.19	0.696258	0.637129	0.232615	0.617624	0.0208857	0.737423
139.4	0.701505	0.643851	0.236795	0.613667	0.0245938	0.738787
139.59	0.697723	0.639972	0.241119	0.614826	0.0256213	0.743534
139.79	0.699959	0.640825	0.237935	0.615067	0.0221454	0.744724
139.99	0.700679	0.642606	0.238881	0.616083	0.023913	0.741507
140.2	0.701342	0.641358	0.241107	0.61556	0.0216459	0.738985
140.4	0.700376	0.641088	0.237895	0.61886	0.0204915	0.740002
140.59	0.701881	0.642112	0.239494	0.61796	0.021999	0.739999
140.79	0.697861	0.642597	0.238716	0.616062	0.0222318	0.744746
140.99	0.70059	0.641582	0.240789	0.617026	0.0240794	0.743123
141.2	0.702501	0.646281	0.242511	0.616182	0.0211102	0.743694
141.39	0.702043	0.644047	0.241046	0.619063	0.02463	0.741837
141.59	0.699604	0.644189	0.238807	0.615485	0.0236787	0.745516
141.79	0.700351	0.645884	0.242496	0.615825	0.0202469	0.744052
141.99	0.699249	0.644225	0.24149	0.618714	0.0216341	0.741083
142.2	0.700812	0.642125	0.243406	0.616135	0.0262382	0.744053
142.39	0.702757	0.6491	0.241095	0.619011	0.0254875	0.745493
142.59	0.701843	0.644996	0.246373	0.617586	0.0253353	0.743379
142.79	0.701752	0.649443	0.24378	0.618619	0.0220125	0.745508
142.99	0.700493	0.647506	0.241268	0.618129	0.0233715	0.74456
143.19	0.699526	0.644458	0.242562	0.617043	0.0230777	0.742719
143.4	0.700062	0.646432	0.240255	0.617045	0.0217419	0.739978
143.59	0.700782	0.646917	0.241954	0.623467	0.0231987	0.745452
143.79	0.700409	0.645279	0.245252	0.621774	0.0245112	0.74436
143.99	0.700801	0.649318	0.240239	0.616095	0.0270832	0.747059
144.19	0.702725	0.646547	0.239144	0.617371	0.0222825	0.739999
144.4	0.700219	0.648719	0.242279	0.622708	0.0230907	0.745486
144.59	0.702554	0.646361	0.241088	0.620219	0.0215166	0.743847
144.79	0.70403	0.646604	0.242431	0.618907	0.0220213	0.74325
144.99	0.6997	0.647478	0.246114	0.62124	0.0239799	0.744126
145.2	0.703156	0.654956	0.2476	0.620517	0.0274417	0.742396
145.4	0.699259	0.645201	0.242452	0.62167	0.0249349	0.750307
145.59	0.702015	0.649421	0.24685	0.621578	0.0233375	0.749639
145.79	0.706047	0.646304	0.245743	0.617878	0.0255961	0.748651
145.99	0.707642	0.646051	0.248971	0.62419	0.020399	0.746292
146.19	0.701635	0.650953	0.2464	0.622889	0.0252621	0.744841
146.39	0.700458	0.65011	0.246994	0.617737	0.0245554	0.743287
146.59	0.699102	0.650159	0.249433	0.618539	0.025471	0.74435
146.79	0.704446	0.652862	0.247674	0.62269	0.0242364	0.741773
146.99	0.698092	0.651926	0.244054	0.618891	0.0244441	0.743444
147.2	0.70535	0.651702	0.245612	0.617634	0.0239422	0.747652
147.39	0.702052	0.650311	0.246877	0.622049	0.0231299	0.747993
147.59	0.7014	0.646892	0.246298	0.619712	0.0239566	0.745987
147.79	0.699681	0.650144	0.247628	0.620014	0.0258552	0.750852
147.99	0.705267	0.652757	0.248487	0.619084	0.0249464	0.747229
148.19	0.703045	0.650094	0.248478	0.624117	0.0227172	0.74755
148.4	0.704582	0.649729	0.24686	0.622908	0.0250525	0.749071
148.59	0.70357	0.654191	0.245861	0.618197	0.0235996	0.746883
148.79	0.703718	0.653184	0.245112	0.624235	0.022985	0.747063
148.99	0.703867	0.653763	0.247552	0.618765	0.0220591	0.747349
149.19	0.70566	0.65295	0.246152	0.620911	0.0261513	0.748249
149.39	0.70592	0.654687	0.247261	0.623069	0.0224565	0.747728
149.59	0.705147	0.657348	0.248514	0.620724	0.0231236	0.745049
149.79	0.70906	0.652807	0.250594	0.620133	0.0237052	0.749721
149.99	0.70328	0.655085	0.250598	0.622149	0.0230749	0.744832
150.2	0.702746	0.657166	0.244459	0.623043	0.0243673	0.748304
150.4	0.705249	0.655435	0.249496	0.621814	0.0202907	0.746272
150.59	0.704154	0.652204	0.250594	0.621872	0.0239285	0.749045
150.79	0.704542	0.65254	0.249366	0.624859	0.0230675	0.745256
150.99	0.705902	0.657186	0.248132	0.624776	0.024382	0.746953
151.19	0.705034	0.653768	0.248412	0.616846	0.0232911	0.749701
151.4	0.706694	0.651004	0.252957	0.623918	0.0207055	0.74574
151.59	0.703353	0.653177	0.252314	0.620485	0.0202156	0.75051
151.79	0.701025	0.654878	0.251333	0.62032	0.0219229	0.748048
151.99	0.705467	0.655876	0.252312	0.622373	0.0244724	0.748644
[truncated: 9,239 more rows]

## Sheet: Fig 3c
Time (s)	L258D	+K124E-H131A	+K124E	+H131A	+ ∆TPR1		Time (s)	FICD	+ L258D	TPRox	TPRox + L258D			kcat/Km		L258D	+K124E-H131A	+K124E	+H131A	+ ∆TPR1			FICD	+ L258D	TPRox	TPRox + L258D
[truncated: 100 more rows]

[truncated: 24 more sheets: Fig 4b, Fig 4c, Fig 4d(i), Fig 4d(ii), Fig 5a, Fig 5b, Fig 5c, Fig 7c, Fig 7d, Suppl Fig 3a, Suppl Fig 3b, Suppl Fig 3c_d, Suppl Fig 3g, Suppl Fig 4a, Suppl Fig 4b, Suppl Fig 4e, Suppl Fig 4f, Suppl Fig 5a, Suppl Fig 5b, Suppl Fig 5c …]
